# Supplementary material for: Melon Genome Regions Associated with TGR-1551-Derived Resistance to Cucurbit yellow stunting disorder virus
Source: Int J Mol Sci. 2020 Aug 19;21(17):5970. doi: 10.3390/ijms21175970 (PMC7504372; doi:10.3390/ijms21175970)
Supplement: Supplementary file 1 [file ijms-21-05970-s001.zip]

Archive with 6 entries (6 files):
- Supplementary_figure_S1.pptx
- Supplementary_table_S1_2020.xlsx
- Supplementary_table_S2_2020.xlsx
- Supplementary_table_S3_2020.xlsx
- Supplementary_table_S4_2020.xlsx
- Supplementary_table_S5_2020.xlsx
