# Supplementary material for: Melon Genome Regions Associated with TGR-1551-Derived Resistance to Cucurbit yellow stunting disorder virus
Source: Int J Mol Sci. 2020 Aug 19;21(17):5970. doi: 10.3390/ijms21175970 (PMC7504372; doi:10.3390/ijms21175970)
Supplement: Supplementary file 1 [file ijms-21-05970-s001.zip › Supplementary_table_S1_2020.xlsx]

## Sheet: RIL 2009,10,11,12,13
Table S1. Symptom evaluation and qRT-PCR result (positive/negative or Ct value) after inoculation with CYSDV of different populations, a RIL population and advanced derived backcrosses. Each sheet gathers data from one of the populations studied.
Evaluations RIL population TGR-1551 x 'Bola de oro'
wpi: weeks post infection											Genotype in the GBS (B: TGR allele; A: BO allele; H: heterozygous)
		2009	2010	2011	2012	2012	2013	2013	2013	Response (Resistant, R, or susceptible, S)	S5_24957179	S5_25036350	S5_25081882	S5_25229866	S5_26193386	S5_26682454	S5_26750610	S5_26766636	S5_26775764	S5_26976080	S5_26976581	S5_26993475
		Spring 1	Spring 2	Spring 3	Summer 1	Summer 1	Summer 2	Summer 2	Summer 2
RIL		0-9 scale	0-9 scale	0-9 scale	0-5 scale (4 wpi)	RT-PCR values	% infection (5 wpi)	qRT-PCR values (5 wpi)	qRT-PCR values (8 wpi)
RIL5	5	3.00	2.33	0	3.375	29.07	52.093	21.773	*
RIL7	7	2.50	1.75	0	0.125	39.7	0.531915	35.6419	32.3314	R	B	B	B	B	B	B	B	B	B	B	B	B
RIL10	10	*	2.50	1.5	*	*	11.4318	37.501	32.2684	R	B	B	B	B	B	B	B	B	B	B	B	B
RIL11	11	3.00	6.28	7	*	*	*	*	*
RIL15	15	3.00	3.20	*	1.5	37.74	6.12	31.5842	31.03
RIL17	17	5.75	6.33	0	0.5	40	18.63	38.5044	36.4879	R	B	B	B	B	B	B	B	B	B	B	B	B
RIL19	19	7.25	1.33	0.666667	*	*	*	*	*
RIL21	21	*	4.13	1	3	28.385	22.67	26.0928	*	S	A	A	A	A	A	A	A	A	A	A	A	A
RIL28	28	*	*	2	*	*	*	*	*
RIL39	39	7.00	7.50	*	*	*	76.7442	24.9093	23.0368
RIL48	48	*	7.75	*	*	*	*	*	*
RIL52	52	*	0.00	0	*	*	0	37.39	38.1032	R	B	B	B	B	B	B	B	B	B	B	B	B
RIL54	54	*	*	*	*	*	*	*	*
RIL55	55	5.25	1.17	0	*	*	0	35.475	33.6117	R	H	H	H	H	A	A	A	A	A	A	A	A
RIL56	56	*	7.75	*	*	*	44.2815	22.9661	23.8255
RIL60	60	5.00	*	8	4.66667	25.6	49.5357	23.7622	*	S	A	A	A	A	A	A	A	-	A	A	A	A
RIL65	65	*	0.50	*	4	27.315	47.226	26.1381	*	S	B	B	B	A	A	A	A	A	A	A	A	A
RIL67	67	3.00	7.33	7.66667	5	25.74	48.56	22.4739	*	S	A	A	A	A	A	A	A	A	A	A	A	A
RIL69	69	3.00	7.17	*	5	27.5	70.1848	25.9241	*	S	A	A	A	A	A	-	-	A	A	A	A	A
RIL73	73	*	*	*	*	*	45.52	25.5048	25.5428	S	A	A	A	A	A	A	-	A	A	A	A	A
RIL75	75	3.33	0.00	0	3	30.105	*	*	*
RIL79	79	*	*	*	*	*	28.26	34.8323	33.8386	R	B	B	B	B	B	B	B	B	B	B	B	B
RIL81	81	*	*	*	*	*	6.67	40	29.33
RIL82	82	1.00	0.88	0	0	40	0	40	34.8653	R	B	B	B	B	B	B	B	B	B	B	B	B
RIL85	85	*	4.25	6.66667	5	26.6233	50.35	24.8417	*	S	A	A	A	A	A	A	A	A	A	A	A	A
RIL87	87	2.50	*	*	0.75	36.875	0	37.4804	33.0369	R	B	B	B	B	B	B	B	B	B	B	B	B
RIL88	88	6.33	7.63	8.33333	4	26.275	72.1762	23.946	*	S	A	A	A	A	A	A	A	A	A	A	A	A
RIL95	95	4.00	7.17	7.5	4.25	30.61	41.2764	27.0927	*	S	B	B	B	B	B	B	B	B	B	B	B	B
RIL101	101	*	*	*	5	26.62	42.7179	23.9383	*	S	A	A	A	A	-	-	A	A	A	A	A	A
RIL103	103	*	*	*	0.333333	34.495	8.94	36.3193	31.9603	R	B	B	B	B	B	B	B	B	B	B	B	B
RIL104	104	*	*	*	*	*	57.577	22.4217	*	S	A	A	A	A	A	A	A	A	A	A	A	A
RIL107	107	*	*	*	*	*	7.35	29.0883	25.0893
RIL109	109	3.00	7.50	5.66667	5	26.05	68.5796	22.727	*	S	A	A	A	A	A	B	B	-	B	B	B	B
RIL110	110	*	*	*	0	36.55	22.2	37.8981	33.6198	R	B	B	B	B	B	B	B	B	B	B	B	B
RIL117	117	*	*	*	0.25	39.975	28.32	39.4727	35.2702	R	B	B	B	B	B	B	B	B	B	B	B	B
RIL123	123	3.00	1.50	2.5	0.5	35.9	22.82	39.5475	30.2639	R	B	B	B	B	B	B	-	B	B	B	B	B
RIL127	127	3.67	5.25	5	1.5	30.175	8.87	34.7652	24.1257	R	A	A	A	A	A	A	A	A	A	A	A	A
RIL129	129	8.33	6.75	7	3	25.9767	11.25	23.8853	*	S	A	A	A	A	A	A	A	A	A	A	A	A
RIL131	131	3.00	*	1.33333	2	29.3825	28.37	32.3916	27.9757	S	H	A	A	A	A	A	A	A	A	A	A	A
RIL136	136	2.88	0.67	0	3.5	27.925	29.9854	25.1714	*	S	A	A	A	A	A	A	A	A	A	A	A	A
RIL139	139	2.33	1.25	1.33333	2.66667	27.3	36.7238	25.4459	*	S	A	A	A	A	A	-	A	-	A	A	A	A
RIL140	140	2.88	0.88	0.333333	0.625	37.8525	0	38.6652	32.0561
RIL143	143	4.20	0.00	0	0.5	38.175	0	37.9221	33.7933	R	A	A	A	A	B	B	B	B	B	B	B	B
RIL146	146	*	0.50	0	0.5	37.3	0	36.8676	35.2802	R	B	B	B	B	B	B	B	B	B	B	B	B
RIL147	147	3.80	8.50	6	4.25	26.93	54.16	25.5753	*	S	A	A	A	A	A	A	A	-	A	A	A	A
RIL148	148	*	*	*	*	*	*	*	*
RIL151	151	*	*	*	2.125	30.165	0	32.7422	31.0807
RIL152	152	3.60	8.25	*	3.25	26.67	27.41	23.9535	*	S	A	A	A	A	A	A	A	A	A	A	-	A
RIL153	153	*	*	*	4.25	29.48	23.98	29.6087	24.612
RIL156	156	5.75	7.25	9	2.625	30.0425	39.9911	24.1654	*	S	A	A	A	A	A	A	A	A	A	A	A	A
RIL157	157	*	*	*	*	*	46.0388	26.6734	*	S	A	A	A	A	A	-	A	A	A	A	A	A
RIL158	158	*	*	*	*	*	80.81	25.8404	*
RIL159	159	1.50	3.88	3.66667	2.5	30.1625	46.2186	28.3372	23.2271	S	A	A	A	A	A	A	A	A	A	A	A	A
RIL160	160	*	*	*	2	36.3275	23.87	38.3444	33.7892	S	B	B	B	B	B	B	B	B	B	B	B	B
RIL161	161	1.92	1.88	0.333333	2.75	27.755	0	35.2257	27.6077	S	A	A	A	A	H	A	A	A	A	A	A	A
RIL162	162	*	*	*	*	*	0	40	31.7452
RIL163	163	3.33	7.33	5.66667	4.33333	25.3867	16.13	32.3266	22.4152	S	A	A	A	A	A	A	A	A	A	A	A	A
RIL164	164	3.75	1.00	0	2.25	34	0	38.5828	27.24	R	B	B	B	B	-	B	B	B	B	B	B	B
RIL165	165	*	6.75	8	5	26.3025	34.36	28.6488	22.32	S	A	A	A	A	A	A	A	A	A	A	A	A
RIL167	167	*	*	*	*	*	56.7508	25.4249	24.0304	S	A	A	A	A	A	A	A	A	A	A	A	A
RIL170	170	*	2.17	0	*	*	33.66	37.9012	31.4874	R	B	B	B	B	B	B	B	B	B	B	B	B
RIL172	172	*	*	*	*	*	35.97	33.7526	27.6065	S	B	B	B	B	-	A	A	-	A	A	A	A
RIL174	174	*	*	*	*	*	0	40	35.8334
RIL175	175	*	*	*	*	*	0	37.9322	33.7982	R	B	B	B	B	B	B	B	B	B	B	B	B
RIL176	176	8.50	1.83	0	3.625	30.335	44.52	29.3399	*	S	B	B	B	B	A	A	A	A	A	A	A	A
RIL181	181	*	*	*	5	26.2725	0	24.2294	*
RIL182	182	*	*	*	2	36.8	0	38.8505	34.0578	R	B	B	B	B	B	B	B	B	B	B	B	B
RIL183	183	2.00	0.75	*	2.75	29.6625	4.79	37.2385	34.1652	R	B	B	B	B	B	B	B	B	B	B	B	B
RIL185	185	2.00	2.00	0	1.75	39.555	0	40	34.5087	R	B	B	B	B	B	B	B	B	B	B	B	H
RIL186	186	9.00	7.50	6	5	32.7225	53.12	29.19	28.4079	S	B	B	B	B	B	B	B	B	B	B	B	B
RIL192	192	*	*	0	4	30.315	16.2837	35.1674	32.5508
RIL193	193	5.67	8.38	5.33333	5	31.5925	53.5735	27.8596	*	S	A	A	A	H	H	B	B	B	B	B	B	B
RIL195	195	6.00	7.67	*	5	27.77	40.5405	23.7491	*	S	A	A	A	A	A	A	A	A	A	A	A	A
RIL204	204	*	*	*	*	*	37.57	26.5202	*	S	B	A	A	A	A	A	A	A	A	B	B	B
RIL205	205	2.20	0.63	0	3	37.3033	18.23	31.5987	32.5053	R	B	B	B	B	B	-	B	B	B	B	B	B
RIL213	213	2.00	0.00	*	*	*	*	*	*
RIL215	215	7.33	8.63	8	3.5	28.285	38.2977	25.8091	30.2486	S	A	A	A	A	A	H	H	H	H	H	H	H
RIL224	224	5.00	6.00	9	5	27.875	42.58	25.3891	*	S	A	A	A	A	A	A	A	A	A	A	A	A
RIL225	225	2.83	7.63	6.66667	*	*	44.44	29.1729	28.1175	S	A	A	A	A	-	A	A	A	A	A	A	A
RIL246	246	5.67	6.67	0.5	3.5	31.5825	43.2643	31.0683	29.12	S	A	A	A	A	B	B	B	B	B	B	B	B
RIL253	253	8.00	*	8	5	25.5567	12.9973	32.8644	24.777	S	A	A	A	A	A	A	A	A	A	A	A	A
RIL255	255	*	*	*	*	*	0	37.6722	40
RIL256	256	4.75	8.17	7	*	*	52.75	27.4401	25.4439	S	A	A	A	A	B	B	B	B	B	B	B	B
RIL258	258	*	6.50	*	*	*	2.7701	30.823	27.4433	S	A	A	A	A	B	B	B	B	B	B	B	B
RIL259	259	2.00	5.67	4	2	24.8967	47.8964	25.7067	26.0129	S	A	A	A	A	A	A	A	A	A	A	A	A
RIL263	263	2.67	6.00	*	4	29.55	42.3504	30.1696	26.5794	S	A	A	A	A	B	A	A	A	A	H	H	H
RIL268	268	7.00	8.00	4	5	28.2625	44.94	24.5712	*	S	A	A	A	A	A	A	A	A	A	A	A	A
RIL271	271	2.50	1.75	0	4	35.545	8.29	37.4886	33.3478	R	B	B	B	B	B	B	B	B	B	B	B	B
RIL272	272	3.50	5.38	3.66667	5	27.3925	54.0495	24.1483	24.3958	S	A	A	A	A	A	A	A	A	A	A	-	A
RIL274	274	4.40	9.00	5.66667	3.66667	24.73	19.64	26.943	24.5507	S	A	A	A	A	-	-	A	A	A	A	A	A
RIL275	275	*	*	*	1.5	39.885	0	38.7682	39.5806	R	B	B	B	B	B	B	B	B	B	B	B	B
RIL276	276	*	2.63	*	2.625	31.2025	43.9865	27.8944	26.8836	S	B	B	B	B	A	A	-	A	A	A	A	A
RIL278	278	*	*	*	0	40	0	38.5938	36.5143	R	B	B	B	B	B	B	-	B	B	B	B	B
RIL306	306	2.40	0.00	0	*	*	*	*	*	R	B	B	B	B	B	B	B	B	B	B	B	B
RIL311	311	*	*	*	0	39.585	0	40	35.84
RIL313	313	2.25	0.75	0	0.75	37.82	0	39.2555	35.8433	R	B	B	B	B	B	B	B	B	B	B	B	B
RIL314	314	6.75	6.75	8.66667	5	26.02	66.1793	25.0395	*	S	A	A	A	A	A	A	A	A	A	A	A	A
RIL319	319	*	*	*	*	*	*	*	*
RIL321	321	*	8.00	4	5	30.055	66.3137	29.8827	*	S	A	A	A	A	B	B	B	B	B	B	B	B
RIL325	325	2.88	4.37	2	2	40	*	*	*	R	A	A	A	A	A	A	A	A	A	A	A	A
RIL332	332	3.63	4.50	2	*	*	*	*	*
RIL333	333	*	3.75	*	*	*	0	35.6808	27.18
RIL338	338	*	*	*	*	*	0	27.2569	26.1159
RIL370	370	3.60	5.00	*	*	*	54.52	25.3182	*
RIL371	371	5.50	2.38	2	*	*	78.17	30.1062	30.5285	S	B	B	B	B	B	B	B	B	B	B	B	B
RIL381	381	5.50	7.00	6.66667	*	*	49.4935	23.5603	*	S	A	A	A	A	A	A	A	A	A	A	A	A
RIL384	384	*	*	0.5	5	26.7	63.3614	26.1484	*	S	B	B	B	B	B	B	B	B	B	B	B	B
RIL388	388	6.00	2.00	*	*	*	43.5897	31.6898	29.14	S	B	B	B	B	B	B	B	B	B	B	B	B
RIL389	389	2.58	3.00	2.66667	2.5	30.24	13.48	25.3739	25.93
RIL393	393	0.00	*	*	*	*	*	*	*
RIL398	398	1.63	1.13	0	1.125	32.14	25	30.733	30.9284	S	B	B	B	B	A	A	A	A	A	A	A	A
RIL400	400	*	*	*	*	*	*	*	*
RIL401	401	2.25	5.00	*	*	*	15.0951	36.7835	30.1261	R	B	B	B	B	B	B	-	B	B	B	B	B
RIL408	408	1.40	0.50	0	0.5	39.68	40.06	39.3146	32.9432
RIL412	412	3.25	0.25	0.333333	*	*	23.72	35.0204	32.912	R	B	B	B	B	B	B	B	B	B	B	B	B
RIL415	415	*	*	*	*	*	54.07	26.7194	*
RIL426	426	1.50	0.50	1	0.125	38.1625	0	33.1199	29.0214
RIL435	435	1.60	2.17	0	2.5	28.855	*	*	*
RIL440	440	4.75	5.50	*	5	30.66	8.84	25.8747	*	S	A	A	A	A	A	A	A	A	A	A	A	A
RIL447	447	*	5.50	*	4.5	33.065	57.69	29.9743	*	S	B	B	B	B	B	B	B	B	B	B	B	B
RIL450	450	3.00	0.75	0.5	1	40	2.7	36.8905	nt	R	B	B	B	B	B	B	B	B	B	B	B	B
RIL453	453	*	7.00	*	*	*	*	*	*
RIL456	456	*	5.75	*	5	28.07	64.23	26.1142	*	S	B	B	B	B	A	A	A	A	A	A	A	A
RIL466	466	4.60	4.83	6	5	27.58	65.2844	25.7612	*	S	A	A	A	A	A	A	A	A	A	A	A	A
RIL472	472	3.25	5.13	6.66667	2.5	24.22	33.72	24.9624	25.8538	S	A	A	A	A	A	A	A	A	A	B	B	B
RIL503	503	3.00	1.50	*	0	38.81	*	*	*
RIL524	524	5.17	6.75	7	*	*	48.7203	25.8984	*
RIL528	528	*	*	*	1	34.1767	15.52	35.3421	31.2194	S	A	-	A	A	A	A	A	A	A	B	B	B
RIL535	535	*	8.00	*	*	*	*	*	*
RIL540	540	*	*	*	*	*	42.5	26.3233	25.4432	S	A	A	A	A	A	A	A	A	A	A	A	A
RIL541	541	*	*	*	*	*	33.33	31.9411	28.8593
RIL544	544	1.67	0.75	*	0	33.38	*	*	*	R	B	B	B	B	B	B	B	B	B	B	B	B
RIL549	549	1.50	*	*	*	*	27.43	33.9548	33.5971	R	B	B	B	B	B	B	B	B	B	A	-	A
RIL551	551	4.25	4.13	*	3	30.435	0	36.2656	32.8168	S	B	B	B	B	B	B	B	B	B	B	B	B
RIL556	556	1.33	4.13	0.333333	0.5	38.56	17.18	30.8368	36.8095	R	B	B	B	B	B	B	B	B	B	B	B	B
RIL560	560	*	*	*	2.5	28.965	*	*	*	S	A	A	A	A	B	B	B	B	B	B	B	B
RIL562	562	*	*	*	3.5	26.86	29.0242	26.6122	*	S	B	B	B	B	A	A	A	A	A	A	A	A
RIL563	563	*	*	*	2	31.3675	5.53	29.273	28.8699	S	B	B	B	B	B	B	B	B	B	B	B	B
RIL569	569	*	*	*	*	*	*	*	*
RIL579	579	7.25	2.25	1	*	*	30.83	29.0778	28.0162	S	A	A	A	A	A	A	A	A	A	A	A	A
RIL595	595	3.67	*	*	*	*	*	*	*
RIL596	596	3.17	*	*	*	*	38.03	31.9132	*
RIL597	597	*	5.63	*	*	*	60.47	26.8528	*
RIL603	603	5.33	6.38	7.5	*	*	*	*	*
TGR-1551		2	1.38235	0	0.4375	39.81	0	*	35.9439
BO		6.64	6.675	2.22	5	26.255	57.46	*	26.8728
F1		3.45833	4.6	0	4	31.4075	49.84	*	26.1223
	*	not evaluated in this assay

## Sheet: 278BC1S1 2016 
Evaluation 278BC1S1 (RIL278 X BO) selfpollination					wpi: weeks post infection
Sowing	2016-04-27
Inoculation 1:	2016-05-23
Inoculation 2:	2016-06-06
Evaluation 1 :	3 wpi
Evaluation 2 :	4 wpi
Evaluation 3 :	5 wpi
Evaluation 4:	6 wpi
Evaluation 5 :	7 wpi
qRT-PCR	7 wpi
Symptoms= number of leaves showing yellowing o yellow spots/number of total leaves					Percentage of yellowing
R= 0-0.10; MR= 0.10-0.30; MS= 0.30-0.50; S= 0.50-1.00
	Symptoms	Symptoms	Symptoms	Symptoms	Symptoms	RT-PCR
	3 wpi	4 wpi	5 wpi	6 wpi	7 wpi	7 wpi
BO-1	0.533333	0.473684	0.75	0.75	0.75	Positive
BO-2	0.411765	0.55	0.83	0.83	0.83	Positive
BO-3	0.388889	0.636364	0.92	0.92	0.92	Positive
BO-4	0.294118	0.47619	0.76	0.76	0.76	Positive
BO-5	0.388889	0.3	0.58	0.58	0.58	Positive
278-1	0	0.392857	0.2	0.0465116	0.0392157	Negative
278-2	0	0.3	0.228571	0.116279	0.0943396	Negative
278BC1-1	0.263158	0.208333	0.49	0.49	0.49	Positive
278BC1-2	0	0.0454545	0.037037	0.151515	0.302326	Positive
278BC1-3	0.368421	0.25	0.53	0.53	0.53	Positive
278BC1-4	0.368421	0.347826	0.65	0.65	0.65	Positive
278BC1-5	0.285714	0.04	0.48	0.48	0.48	Positive
278BC1S1-1	0.105263	0.166667	0.0689655	0.0540541	0.0454545	Positive
278BC1S1-2	0	0.0434783	0.04	0.027027	0.0232558	Negative
278BC1S1-3	0.210526	0.304348	0.58	0.58	0.58	Positive
278BC1S1-4	0.368421	0.166667	0.45	0.45	0.45	Positive
278BC1S1-5	0	0.05	0.04	0.03125	0.025	Negative
278BC1S1-6	0.1	0.0833333	0.137931	0.324324	0.465116	Positive
278BC1S1-7	0.0588235	0	0.0384615	0.030303	0.025	Positive
278BC1S1-8	0.380952	0.307692	0.59	0.59	0.59	Positive
278BC1S1-9	0.368421	0.333333	0.61	0.61	0.61	Positive
278BC1S1-10	0.380952	0.375	0.66	0.66	0.66	Positive
278BC1S1-11	0.05	0.05	0.0645161	0.0465116	0.0377358	Negative
278BC1S1-12	0.52381	0.423077	0.7	0.7	0.7	Positive
278BC1S1-13	0.210526	0.304348	0.58	0.58	0.58	Positive
278BC1S1-14	0.1875	0.210526	0.347826	0.387097	0.560976	Positive
278BC1S1-15	0.0588235	0.047619	0.0769231	0.142857	0.371429	Positive
278BC1S1-16	0.470588	0	0.12	0	0	Negative
278BC1S1-17	0.25	0.35	0.65	0.65	0.65	Positive
278BC1S1-18	0.0555556	0.0454545	0.037037	0.0294118	0.0227273	Negative
278BC1S1-19	0.210526	0.166667	0.45	0.45	0.45	Positive
278BC1S1-20	0.0588235	0.0454545	0.04	0.025641	0.104167	Negative
278BC1S1-21	0.277778	0.3	0.58	0.58	0.58	Positive
278BC1S1-22	0	0	0.0740741	0.0606061	0.05	Negative
278BC1S1-23	0.0588235	0	0.230769	0.176471	0.534884	Positive
278BC1S1-24	0.222222	0.238095	0.52	0.52	0.52	Positive
278BC1S1-25	0	0	0.0357143	0	0.0238095	Positive
278BC1S1-26	0.05	0.166667	0.0333333	0	0.0263158	Negative
278BC1S1-27	0	0	0.0357143	0	0.0869565	Negative
278BC1S1-28	0.0454545	0.0384615	0.1	0.179487	0.52381	Inconclusive
278BC1S1-29	0.363636	0.307692	0.59	0.59	0.59	Positive
278BC1S1-30	0.0526316	0	0.0333333	0.0333333	0.0333333	Negative
278BC1S1-31	0.444444	0.347826	0.65	0.65	0.65	Positive
278BC1S1-32	0.411765	0.65	0.93	0.93	0.93	Positive
278BC1S1-33	0.157895	0	0.0384615	0.242424	0.238095	Positive
278BC1S1-34	0.0526316	0.0416667	0.0357143	0.0277778	0.0277778	Negative
278BC1S1-35	0	0	0.0344828	0.184211	0.574468	Positive
278BC1S1-36	0.210526	0.0416667	0.0333333	0.0333333	0.0333333	Negative
278BC1S1-37	0.176471	0.285714	0.57	0.57	0.57	Positive
278BC1S1-38	0.2	0.291667	0.57	0.57	0.57	Positive
278BC1S1-39	0	0	0.0714286	0.0571429	0.0454545	Negative
278BC1S1-40	0.4	0.333333	0.61	0.61	0.61	Positive
278BC1S1-41	0.25	0.24	0.52	0.52	0.52	Positive
278BC1S1-42	0.333333	0.36	0.64	0.64	0.64	Positive
278BC1S1-43	0.0526316	0.130435	0.0357143	0.0277778	0.244444	Positive
278BC1S1-44	0.111111	0.0909091	0.0740741	0.108108	0.104167	Positive
278BC1S1-45	0.3	0.32	0.6	0.6	0.6	Positive
278BC1S1-46	0.222222	0.318182	0.6	0.6	0.6	Positive
278BC1S1-47	0.315789	0.347826	0.65	0.65	0.65	Positive
278BC1S1-48	0.368421	0.208333	0.49	0.49	0.49	Positive
278BC1S1-49	0.421053	0.521739	0.8	0.8	0.8	Positive
278BC1S1-50	0.333333	0.388889	0.75	0.75	0.75	Positive
278BC1S1-51	0.263158	0.304348	0.58	0.58	0.58	Positive
278BC1S1-52	0.315789	0.272727	0.55	0.55	0.55	Positive
278BC1S1-53	0	0	0.04	0.147059	0.333333	Positive
278BC1S1-54	0.0625	0.0526316	0.06	0.0666667	0.05	Negative
278BC1S1-55	0.315789	0.25	0.53	0.53	0.53	Positive
278BC1S1-56	0.421053	0.347826	0.65	0.65	0.65	Positive
278BC1S1-57	0.222222	0.217391	0.5	0.5	0.5	Positive
278BC1S1-58	0.0555556	0.0434783	0.185185	0.181818	0.694444	Positive
278BC1S1-59	0.380952	0.391304	0.75	0.75	0.75	Positive
278BC1S1-60	0.45	0.346154	0.63	0.63	0.63	Positive
278BC1S1-61	0.25	0.25	0.53	0.53	0.53	Positive
278BC1S1-62	0.263158	0.695652	0.98	0.98	0.98	Positive
278BC1S1-63	0.0526316	0.0434783	0.103448	0.0277778	0.181818	Positive
278BC1S1-64	0.111111	0.318182	0.62	0.62	0.62	Positive
278BC1S1-65	0.25	0.291667	0.57	0.57	0.57	Positive
278BC1S1-66	0.227273	0.230769	0.51	0.51	0.51	Positive
278BC1S1-67	0.333333	0.380952	0.74	0.74	0.74	Positive
278BC1S1-68	0.105263	0	0.1	0.025	0.025	Negative
278BC1S1-69	0.285714	0.291667	0.57	0.57	0.57	Positive
278BC1S1-70	0.3	0.32	0.6	0.6	0.6	Positive
278BC1S1-71	0.05	0.0434783	0.0344828	0.184211	0.288889	Positive
278BC1S1-72	0.227273	0.259259	0.54	0.54	0.54	Positive
278BC1S1-73	0.434783	0.344828	0.62	0.62	0.62	Positive
278BC1S1-74	0.222222	0	0.0434783	0.0333333	0.0333333	Positive
278BC1S1-75	0.0454545	0.0769231	0.0769231	0.121212	0.414634	Positive
278BC1S1-76	0.0588235	0.1	0.04	0.121212	0.317073	Positive
278BC1S1-77	0.227273	0.269231	0.55	0.55	0.55	Positive
278BC1S1-78	0.105263	0.0869565	0.0689655	0.0540541	0.108696	Positive
278BC1S1-79	0.363636	0.296296	0.58	0.58	0.58	Positive
278BC1S1-80	0.315789	0.217391	0.5	0.5	0.5	Positive
278BC1S1-81	0.25	0.04	0.0714286	0.0571429	0.0465116	Negative
278BC1S1-82	0.272727	0.222222	0.5	0.5	0.5	Positive
278BC1S1-83	0.263158	0.26087	0.54	0.54	0.54	Positive
278BC1S1-84	0.434783	0.344828	0.323529	0.341463	0.36	Positive
278BC1S1-85	0.2	0.25	0.53	0.53	0.53	Positive
278BC1S1-86	0.0588235	0.0454545	0.0769231	0.0571429	0.0465116	Positive
278BC1S1-87	0	0	0.225806	0.2	0.489796	Positive
278BC1S1-88	0	0.0769231	0.0645161	0.0526316	0.0454545	Inconclusive
278BC1S1-89	0	0.0416667	0.0666667	0.0526316	0.0444444	Negative
278BC1S1-90	0.05	0	0.241379	0.236842	0.404255	Positive
278BC1S1-91	0.291667	0.275862	0.56	0.56	0.56	Positive
278BC1S1-92	0.315789	0.416667	0.7	0.7	0.7	Positive
278BC1S1-93	0.227273	0.185185	0.42	0.42	0.42	Positive
278BC1S1-94	0.380952	0.32	0.6	0.6	0.6	Positive
278BC1S1-95	0.315789	0.26087	0.54	0.54	0.54	Positive
278BC1S1-96	0.105263	0.0869565	0.0714286	0.0555556	0.0444444	Negative
278BC1S1-97	0.05	0.0416667	0.1	0.157895	0.25	Positive
278BC1S1-98	0.304348	0.241379	0.24	0.241379	0.241379	Positive
278BC1S1-99	0	0	0.166667	0.15625	0	Positive
278BC1S1-100	0.363636	0.321429	0.6	0.6	0.6	Positive
278BC1S1-101	0.411765	0.45	0.73	0.73	0.73	Positive
278BC1S1-102	0.458333	0.5	0.78	0.78	0.78	Positive
278BC1S1-103	0.4	0.375	0.66	0.66	0.66	Positive
278BC1S1-104	0.526316	0.36	0.64	0.64	0.64	Positive
278BC1S1-105	0	0.04	0.0645161	0.0512821	0.0425532	Negative
278BC1S1-106	0	0	0.230769	0.352941	0.404762	Positive
278BC1S1-107	0	0	0	0	0.145833	Positive
278BC1S1-108	0.277778	0.363636	0.64	0.64	0.64	Positive
278BC1S1-109	0.352941	0.380952	0.66	0.66	0.66	Positive
278BC1S1-110	0.277778	0.318182	0.6	0.6	0.6	Positive
278BC1S1-111	0.0555556	0.0454545	0.0769231	0.0645161	0.125	Negative
278BC1S1-112	0.421053	0.391304	0.67	0.67	0.67	Positive
278BC1S1-113	0	0.0416667	0.0333333	0.0243902	0.0192308	Negative
278BC1S1-114	0.315789	0.26087	0.54	0.54	0.54	Positive
278BC1S1-115	0.190476	0.269231	0.55	0.55	0.55	Positive
278BC1S1-116	0.428571	0	0	0	0	Positive
278BC1S1-117	0.411765	0.25	0.53	0.53	0.53	Positive
278BC1S1-118	0.1	0.0833333	0.0666667	0.0540541	0.25	Negative
278BC1S1-119	0.0526316	0.0434783	0.0357143	0.189189	0.361702	Positive
278BC1S1-120	0.157895	0.125	0.0333333	0.027027	0.0222222	Negative
278BC1S1-121	0.2	0.16	0.44	0.44	0.44	Positive
278BC1S1-122	0	0	0.0740741	0.0588235	0.047619	Negative
278BC1S1-123	0.25	0.16	0.44	0.44	0.44	Positive
278BC1S1-124	0	0.0869565	0.0714286	0.0555556	0.0869565	Positive
278BC1S1-125	0.4	0.52	0.8	0.8	0.8	Positive
278BC1S1-126	0.428571	0.230769	0.51	0.51	0.51	Positive
278BC1S1-127	0.235294	0.35	0.0714286	0.0571429	0.0465116	Negative
278BC1S1-128	0.368421	0.173913	0.26087	0.0666667	0.0666667	Negative
278BC1S1-129	0.190476	0.24	0.51	0.51	0.51	Positive
278BC1S1-130	0.277778	0.26087	0.53	0.53	0.53	Positive
278BC1S1-131	0.227273	0.222222	0.49	0.49	0.49	Positive
278BC1S1-132	0.434783	0.310345	0.59	0.59	0.59	Positive
278BC1S1-133	0.1	0.0416667	0.241379	0.236842	0.255319	Positive
TGR-1	0.333333	0.0384615	0.030303	0.030303	0.030303	Negative
TGR-2	0	0	0	0	0	Negative
TGR-3	0	0.0714286	0.0357143	0.0357143	0.0357143	Negative
TGR-4	0	0.037037	0.030303	0.030303	0.030303	Negative
TGR-5	0	0.037037	0.0294118	0.0294118	0.0294118	Negative

## Sheet: 556BC1S1 2016
Evaluation 556BC1S1 (RIL556 X BO) selfpollination				wpi: weeks post infection
Sowing	2016-03-30
Inoculation 1:	2016-04-27
Inoculation 2:	2016-05-18
Evaluation 1 :	4 wpi
Evaluation 2:	5 wpi
Evaluation 3:	6 wpi
Evaluation 4:	7 wpi
Evaluation 5:	8 wpi
qRT-PCR-1	8 wpi
qRT-PCR-2	9 wpi		Only plants with previous negative or inconclusive RT-PCR lectures
Symptoms= number of leaves showing yellowing o yellow spots/number of total leaves					Percentage of yellowing
When almost all the plant showed yellowing symptoms the score was 1.00
R= 0-0.10; MR= 0.10-0.30; MS= 0.30-0.50; S= 0.50-1.00
	Evaluation 1	Evaluation 2	Evaluation 3	Evaluation 4	Evaluation 5	qRT-PCR-1	qRT-PCR-2
	4 wpi	5 wpi	6 wpi	7 wpi	8 wpi	8 wpi	9 wpi
BO-1	0.307692	0.352941	0.45	0.521739	1	22.41
BO-2	0.333333	0.6	0.666667	0.714286	1	22.11
BO-3	0.230769	0.333333	0.444444	0.571429	1	20.41
BO-4	0.307692	0.4375	0.555556	0.619048	1	22.90
BO-5	0.333333	0.466667	0.555556	0.65	1	20.07
556-1	0	0	0	0	0.0645161	40.00	Negative
556-2	0	0	0	0	0.09375	40.00	Negative
556BC1-1	0	0	0	0	0.235294	25.15
556BC1-2	0	0	0.2	0	0.147059	24.46
556BC1-3	0	0	0	0	0.243243	28.43
556BC1-4	0	0	0	0.142857	0.205882	26.66
556BC1-5	0	0	0	0.391304	0.133333	22.35
556BC1S1-1	0	0	0	0.192308	0.347826	26.83
556BC1S1-2	0	0	0	0.153846	0.30303	31.79
556BC1S1-3	0	0	0.45	0.52	0.40625	30.90
556BC1S1-4	0	0	0.238095	0.142857	0.142857	32.26
556BC1S1-5	0	0	0	0	0.147059	30.28
556BC1S1-6	0	0	0	0	0.228571	30.18
556BC1S1-7	0	0	0	0	0	32.46
556BC1S1-8	0.416667	0.733333	0.944444	1	1	22.15
556BC1S1-9	0.285714	0.588235	0.8	1	1	22.15
556BC1S1-10	0	0	0	0	0	40.00	Negative
556BC1S1-11	0	0	0	0	0.2	28.30
556BC1S1-12	0	0	0	0.185185	0.264706	26.23
556BC1S1-13	0.214286	0.529412	0.75	0.913043	1	22.15
556BC1S1-14	0	0	0	0.285714	0.344828	25.49
556BC1S1-15	0	0	0	0.344828	0.264706	31.08
556BC1S1-16	0	0	0	0.0333333	0.205128	27.35
556BC1S1-17	0.2	0.352941	0.631579	0.857143	1	22.15
556BC1S1-18	0	0	0	0	0.2	28.28
556BC1S1-19	0	0	0.227273	0	0	37.79	Positive
556BC1S1-20	0	0	0	0	0.194444	27.44
556BC1S1-21	0.4	0.5	0.571429	0.625	1	22.15
556BC1S1-22	0.307692	0.4	0.4	0.416667	0.354839	27.91
556BC1S1-23	0	0	0	0	0.129032	31.69	Positive
556BC1S1-24	0	0	0	0	0.272727	30.07
556BC1S1-25	0	0	0	0	0	31.27
556BC1S1-26	0	0.285714	0.75	1	1	22.15
556BC1S1-27	0	0	0	0	0.235294	29.71
556BC1S1-28	0	0	0	0	0	40.00	Negative
556BC1S1-29	0	0	0	0	0.0512821	40.00	Negative
556BC1S1-30	0.142857	0.4375	0.666667	0.85	1	22.15
556BC1S1-31	0	0	0	0	0.285714	28.08
556BC1S1-32	0	0	0	0	0.157895	33.75
556BC1S1-33	0.153846	0.466667	0.705882	1	1	22.15
556BC1S1-34	0	0	0	0	0	40.00	Negative
556BC1S1-35	0	0	0	0	0	37.84	Negative
556BC1S1-36	0	0	0	0	0	34.54
556BC1S1-37	0	0	0.36	0	0	30.12
556BC1S1-38	0	0	0	0	0	32.41
556BC1S1-39	0.307692	0.625	0.842105	1	1	22.15
556BC1S1-40	0	0	0	0	0.2	29.60
556BC1S1-41	0	0	0	0	0	40.00	Negative
556BC1S1-42	0	0	0	0	0.205882	30.20
556BC1S1-43	0	0	0	0	0	40.00	Negative
556BC1S1-44	0.461538	0.4375	0.526316	0.590909	1	22.15
556BC1S1-45	0	0.294118	0.6	0.826087	1	22.15
556BC1S1-46	0	0	0	0	0.1875	29.08
556BC1S1-47	0	0	0	0	0.344828	30.09
556BC1S1-48	0	0	0	0	0	40.00	Negative
556BC1S1-49	0.333333	0.5	0.619048	0.708333	1	22.15
556BC1S1-50	0	0	0	0	0.2	30.95
556BC1S1-51	0	0	0	0	0	40.00	Negative
556BC1S1-52	0	0	0	0	0	28.71
556BC1S1-53	0	0	0	0	0.0526316	40.00	Negative
556BC1S1-54	0	0	0.357143	0	0.263158	23.27
556BC1S1-55	0.416667	0.6	0.722222	0.809524	1	nt
556BC1S1-56	0	0	0	0	0	40.00	Negative
556BC1S1-57	0.454545	0.5	0.529412	0.6	1	22.15
556BC1S1-58	0	0	0	0	0	29.21
556BC1S1-59	0	0	0.44	0.818182	0.825	32.14
556BC1S1-60	0	0	0	0	0.0857143	31.46
556BC1S1-61	0	0	0	0	0.103448	23.68
556BC1S1-62	0	0	0	0	0	40.00	Negative
556BC1S1-63	0	0	0	0	0.382353	24.35
556BC1S1-64	0	0	0	0	0.242424	27.17
556BC1S1-65	0.272727	0.285714	0.470588	0.6	1	22.15
556BC1S1-66	0	0	0	0	0.0833333	40.00	Negative
556BC1S1-67	0	0	0	0	0.0285714	40.00	Negative
556BC1S1-68	0	0	0	0	0.272727	25.33
556BC1S1-69	0.142857	0	0	0	0	40.00	Negative
556BC1S1-70	0.0714286	0.294118	0.5	0.652174	1	22.15
556BC1S1-71	0	0	0	0	0.194444	24.42
556BC1S1-72	0.285714	0.470588	0.6	0.695652	1	22.15
556BC1S1-73	0.230769	0.375	0.526316	0.636364	1	22.15
556BC1S1-74	0.307692	0.352941	0.47619	0.56	1	22.15
556BC1S1-75	0	0	0	0	0.233333	28.08
556BC1S1-76	0	0	0	0	0	28.38
556BC1S1-77	0	0	0	0	0.166667	26.71
556BC1S1-78	0	0	0	0	0.307692	26.44
556BC1S1-79	0	0	0	0	0	27.56
556BC1S1-80	0	0	0	0	0	40.00	Negative
556BC1S1-81	0.266667	0.388889	0.47619	0.541667	1	22.15
556BC1S1-82	0.230769	0.25	0.473684	0.636364	1	22.15
556BC1S1-83	0	0	0	0	0.166667	30.59
556BC1S1-84	0	0.3125	0.473684	0.590909	1	22.15
556BC1S1-85	0	0	0	0	1	22.15
556BC1S1-86	0.181818	0.5	0.705882	0.85	1	22.15
556BC1S1-87	0.307692	0.333333	0.470588	0.736842	1	22.15
556BC1S1-88	0.0769231	0.3125	0.473684	0.590909	1	22.15
556BC1S1-89	0.1875	0.473684	0.681818	0.84	1	22.15
556BC1S1-90	0	0	0	0	0	39.79	Inconclusive
556BC1S1-91	0	0	0	0.36	0.470588	22.93
556BC1S1-92	0	0	0	0	0	40.00	Negative
556BC1S1-93	0	0	0.173913	0.225806	0.263158	24.07
556BC1S1-94	0	0	0	0	0	40.00	Negative
556BC1S1-95	0	0	0	0	0	40.00	Negative
556BC1S1-96	0.307692	0.411765	0.47619	0.52	1	22.15
556BC1S1-97	0.214286	0.470588	0.65	0.782609	1	22.15
556BC1S1-98	0	0	0	0	0.0689655	26.13
556BC1S1-99	0	0	0	0	0	29.43
556BC1S1-100	0	0	0	0	0.171429	28.15
556BC1S1-101	0	0	0	0	0	24.52	Positive
556BC1S1-102	0	0	0	0	0	40.00	Negative
556BC1S1-103	0.142857	0.375	0.555556	0.6	1	nt
556BC1S1-104	0	0	0	0	0.294118	25.99
556BC1S1-105	0.176471	0	0.32	0.53125	0.3	24.28
556BC1S1-106	0	0	0	0	0	27.15
556BC1S1-107	0.2	0.315789	0.478261	0.592593	1	22.15
556BC1S1-108	0.133333	0.315789	0.434783	0.518519	1	nt
556BC1S1-109	0	0	0	0	0.264706	27.19
556BC1S1-110	0	0	0	0	0	40.00	Negative
556BC1S1-111	0	0	0	0	0	40.00	Negative
556BC1S1-112	0	0	0	0	0.258065	26.02
556BC1S1-113	0	0	0	0	0.2	26.31
556BC1S1-114	0	0	0	0	0	40.00	Negative
556BC1S1-115	0	0	0	0	0	29.01
556BC1S1-116	0	0	0	0.151515	0.268293	27.77
556BC1S1-117	0.285714	0.411765	0.5	0.565217	1	22.15
556BC1S1-118	0	0	0	0	0	27.08	Negative
556BC1S1-119	0	0	0.52381	0.5	0.558824	25.45
556BC1S1-120	0.466667	0.611111	0.714286	0.791667	1	22.15
556BC1S1-121	0.285714	0.470588	0.6	0.695652	1	22.15
556BC1S1-122	0	0	0	0	0	26.25
556BC1S1-123	0	0	0.16	0.15625	0.435897	23.43
556BC1S1-124	0.285714	0.5	0.636364	0.863636	1	22.15
556BC1S1-125	0	0	0	0.482759	0.4	22.31
556BC1S1-126	0	0	0	0	0.0277778	40.00	Negative
556BC1S1-127	0	0	0	0	0	40.00	Negative
556BC1S1-128	0	0	0	0	0.15625	27.76
556BC1S1-129	0.266667	0.444444	0.571429	0.666667	1	22.15
556BC1S1-130	0	0	0	0	0.210526	27.87
556BC1S1-131	0.214286	0.375	0.473684	0.545455	1	22.15
556BC1S1-132	0	0	0	0	0	40.00	Negative
556BC1S1-133	0	0	0	0	0.162162	26.72
556BC1S1-134	0.214286	0.125	0.47619	0.107143	0.0882353	26.24
TGR-1	0	0	0	0	0.01	40.00	Negative
TGR-2	0	0	0	0	0.01	40.00	Negative
TGR-3	0	0	0	0	0.01	40.00	Negative
TGR-4	0	0	0	0	0.01	40.00	Negative
TGR-5	0	0	0	0	0.01	40.00	Negative

## Sheet: 110BC1S1 2017
Evaluation 110BC1S1 (RIL110 X BO) selfpollination
Sowing	2017-04-12
Inoculation 1:	2017-05-05
Inoculation 2:	2017-05-19
Evaluation 1 :	4 wpi
Evaluation 2:	5 wpi
Evaluation 3:	6 wpi
Evaluation 4:	7 wpi
Evaluation 5:	8 wpi
qRT-PCR-1	5 wpi
qRT-PCR-2	7 wpi
qRT-PCR-3	8 wpi
qRT-PCR-4	11 wpi
Symptoms= number of leaves showing yellowing o yellow spots/number of total leaves= percentage of yellowing
R= 0-0.10; MR= 0.10-0.30; MS= 0.30-0.50; S= 0.50-1.00
	Symptoms	Symptoms	RT-PCR	Symptoms	Symptoms	RT-PCR	Symptoms	RT-PCR	RT-PCR
	4 wpi	5 wpi	5 wpi	6 wpi	7 wpi	7 wpi	8 wpi	8 wpi	11 wpi
BO-1	0.571429	0.521739	30.78	0.677419	0.666667	26.28	0.789474	23.94	19.50
BO-2	0.230769	0.5	31.35	0.44	0.5625	25.58	0.555556	27.27	23.79
BO-3	0.1875	0.625	28.08	0.46875	0.605263	25.78	0.512195	23.07	20.69
BO-4	0.357143	0.75	30.26	0.464286	0.529412	24.49	0.625	29.33	24.24
BO-5	0.333333	0.619048	29.68	0.566667	0.676471	28.61	0.628571	22.90	19.73
110 -1	0	0	40	0	0	40	0	40	33.48
110 -2	0	0	40	0	0	40	0	40	40
110 -3	0	0	40	0	0	40	0	40	40
110-4	0	0	40	0	0	40	0	40	40
110 -5	0	0	40	0	0	40	0	40	40
110-BC1_1	0	0	37.23	0.285714	0.225	29.41	0.25	26.61	27.79
110-BC1_2	0	0	37.10	0.194444	0.318182	27.26	0.490566	29.86	30.97
110-BC1_3	0	0.238095	35.06	0.322581	0.368421	29.02	0.52381	28.69	26.31
110-BC1S1_1	0	0.434783	33.79	0.548387	0.527778	28.36	0.694444	24.11	19.28
110-BC1S1_2	0	0.346154	31.09	0.228571	0.333333	30.27	0.475	23.65	27.64
110-BC1S1_3	0	0.166667	29.41	0.21875	0.351351	30.54	0.425	23.50	25.76
110-BC1S1_4	0	0	31.11	0	0	33.15	0	25.32	22.83
110-BC1S1_5	0	0	27.86	0.0967742	0.111111	29.17	0.189189	21.89	21.38
110-BC1S1_6	0	0.25	24.68	0.264706	0.285714	24.21	0.282609	25.32	22.76
110-BC1S1_7	0.466667	0.458333	26.80	0.6875	0.585366	27.25	0.72093	24.42	25.49
110-BC1S1_8	0	0.0357143	30.23	0.176471	0.272727	32.66	0.306122	22.56	21.64
110-BC1S1_9	0	0.0416667	40	0	0	40	0	40	40
110-BC1S1_10	0	0.0454545	27.70	0.166667	0.368421	26.96	0.418605	23.58	26.14
110-BC1S1_11	0.117647	0.2	28.51	0.1875	0.186047	25.71	0.352941	29.49	27.09
110-BC1S1_12	0	0.04	29.59	0	0	30.80	0.0204082	28.48	24.83
110-BC1S1_13	0	0.04	32.26	0.0285714	0	30.30	0.02	26.33	32.36
110-BC1S1_14	0	0	40	0	0	40	0	40	40
110-BC1S1_15	0.125	0.6	26.37	0.515152	0.642857	24.46	0.638298	23.87	20.17
110-BC1S1_16	0	0.0357143	40	0	0	40	0	40	40
110-BC1S1_17	0	0	30.16	0.228571	0.146341	28.21	0.113636	21.73	24.04
110-BC1S1_18	0.133333	0.217391	28.64	0.181818	0.5	25.65	0.675	27.89	24.36
110-BC1S1_19	0	0	40	0	0.025	30.03	0.0416667	28.14	30.48
110-BC1S1_20	0	0	40	0	0	40	0.0238095	40	30.76
110-BC1S1_21	0.210526	0.36	27.22	0.171429	0.238095	27.57	0.630435	21.47	25.32
110-BC1S1_22	0	0	28.37	0.28125	0.342105	25.86	0.421053	25.68	wilt
110-BC1S1_23	0	0	40	0.037037	0.0294118	30.81	0.175	29.69	30.05
110-BC1S1_24	0	0.037037	25.05	0.0857143	0.128205	28.46	0.136364	24.23	25.08
110-BC1S1_25	0	0.0869565	29.36	0.21875	0.358974	28.97	0.434783	30.34	26.33
110-BC1S1_26	0.0526316	0.107143	28.19	0.0833333	0.0638298	24.95	0.26	31.30	wilt
110-BC1S1_27	0	0.0454545	40	0	0	36.22	0.0681818	31.82	28.64
110-BC1S1_28	0	0.04	36.30	0.176471	0.230769	27.65	0.35	29.64	wilt
110-BC1S1_29	0	0	40	0	0	40	0.0454545	40	40
110-BC1S1_30	0	0.230769	25.84	0	0.395349	27.71	0.361702	24.43	21.72
110-BC1S1_31	0	0	30.94	0.354839	0.425	28.70	0.479167	27.12	29.62
110-BC1S1_32	0	0	40	0	0.0555556	40	0	40	40
110-BC1S1_33	0	0.0416667	30.82	0	0	29.62	0.204082	29.52	29.23
110-BC1S1_34	0.0625	0.12	28.08	0.0909091	0.0714286	26.75	0.36	27.67	20.65
110-BC1S1_35	0	0	28.98	0.108108	0.0681818	28.54	0.133333	24.77	24.83
110-BC1S1_36	0	0.16	27.44	0.264706	0.425	29.33	wilt	25.79	wilt
110-BC1S1_37	0.0666667	0	40	0	0	40	0	40	40
110-BC1S1_38	0.0555556	0.04	40	0	0	40	0	33.62	40
110-BC1S1_39	0	0.0434783	37.24	0	0	38.68	0	35.00	26.22
110-BC1S1_40	0.176471	0.115385	27.33	0.222222	0.395349	26.83	0.355556	23.70	27.47
110-BC1S1_41	0	0	34.71	0.0645161	0.297297	29.96	0.486486	22.92	wilt
110-BC1S1_42	0	0.206897	25.94	0.205128	0.255319	28.84	0.25	24.81	23.66
110-BC1S1_43	0.117647	0	40	0	0	40	0	40	40
110-BC1S1_44	0.105263	0.222222	27.65	0.25	0.372093	31.03	dry leaves	25.94	dry leaves
110-BC1S1_45	0.25	0.172414	28.18	0.230769	0.346939	25.12	0.509091	26.81	23.01
110-BC1S1_46	0	0	30.44	0	0	35.16	0	31.25	25.03
110-BC1S1_47	0	0.0434783	27.86	0.16129	0.108108	31.24	0.108108	21.47	27.24
110-BC1S1_48	0	0	26.85	0	0.368421	26.55	0.372093	25.25	26.68
110-BC1S1_49	0.157895	0.222222	28.75	0.333333	0.372093	28.99	0.304348	25.77	26.51
110-BC1S1_50	0	0.0526316	40	0	0	40	0	40	40
110-BC1S1_51	0	0.0454545	30.90	0.193548	0.441176	28.26	0.558824	22.60	wilt
110-BC1S1_52	0	0	40	0	0	40	0	40	40
110-BC1S1_53	0	0	32.10	0.28125	0.292683	30.04	0.38	26.33	24.23
110-BC1S1_54	0	0	27.20	0.181818	0.219512	32.09	0.439024	23.86	21.33
110-BC1S1_55	0.125	0.375	24.84	0.5625	0.45	26.12	0.674419	24.17	20.00
110-BC1S1_56	0	0.0416667	40	0.0434783	0	40	0	40	40
110-BC1S1_57	0	0.0434783	29.50	0.0909091	0.139535	30.47	0.326087	24.57	27.20
110-BC1S1_58	0	0.285714	24.90	0.4	0.378378	29.07	0.386364	24.40	20.73
110-BC1S1_59	0	0	28.47	0	0.372093	32.70	0.354167	25.37	27.53
110-BC1S1_60	0	0	40	0	0	40	0	40	40
110-BC1S1_61	0	0.166667	25.47	0.225806	0.384615	29.42	0.44	25.14	26.58
110-BC1S1_62	0.0625	0.0434783	29.07	0.0967742	0.21	33.78	0.304348	29.18	21.69
110-BC1S1_63	0	0	28.11	0.0882353	0	29.46	0.196078	31.23	23.40
110-BC1S1_64	0.0625	0.173913	27.88	0.225806	0.4	26.05	0.319149	27.42	19.39
110-BC1S1_65	0	0	40	0	0	40	0	40	40
110-BC1S1_66	0	0	40	0	0	40	0	40	40
110-BC1S1_67	0.176471	0.48	26.08	0.515152	0.47619	25.76	0.543478	24.19	25.42
110-BC1S1_68	0.1	0.206897	26.84	0.289474	0.375	40	0.490196	23.39	25.89
110-BC1S1_69	0	0	40	0	0	25.66	0	35.63	28.20
110-BC1S1_70	0	0	40	0	0	40	0	40	40
110-BC1S1_71	0	0.482759	26.03	0.179487	0.295455	25.66	0.244444	22.42	19.84
110-BC1S1_72	0	0.0833333	29.11	0.3125	0.225	33.61	0.413043	27.71	19.99
110-BC1S1_73	0	0	28.22	0.108108	0.108696	31.06	0.314815	21.94	20.02
110-BC1S1_74	0	0	40	0	0	40	0.18	30.15	30.20
110-BC1S1_75	0	0	30.34	0.242424	0.410256	29.15	0.511628	23.39	22.99
110-BC1S1_76	0	0.08	27.15	0.333333	0.388889	29.26	0.421053	23.34	21.92
110-BC1S1_77	0	0	32.19	0	0	32.37	0.148936	25.61	27.91
110-BC1S1_78	0	0	40	0	0	40	0	40	40
110-BC1S1_79	0	0.0416667	30.08	0.264706	0.325581	32.40	0.36	26.24	25.05
110-BC1S1_80	0.117647	0.173913	26.92	0.0487805	0.48	25.59	0.339286	23.58	24.17
110-BC1S1_81	0	0.04	31.13	0.138889	0.317073	30.54	0.52381	24.39	22.30
110-BC1S1_82	0.117647	0.16	27.02	0.371429	0.414634	28.69	0.534884	24.70	25.97
110-BC1S1_83	0	0	40	0	0	40	0.0238095	40	40
110-BC1S1_84	0.2	0.391304	28.91	0.266667	0.24	29.78	0.2	26.38	26.56
110-BC1S1_85	0	0	29.75	0	0.155556	29.50	0.254902	27.39	28.23
110-BC1S1_86	0	0	26.47	0	0.2	28.61	0.207547	29.83	27.04
110-BC1S1_87	0	0	27.42	0	0.363636	33.40	0.459459	27.45	26.52
110-BC1S1_88	0.3125	0.391304	25.91	0.40625	0.410256	27.09	0.575	22.21	21.47
110-BC1S1_89	0	0	40	0	0	40	0	40	40
110-BC1S1_90	0.0625	0.0416667	40	0	0	40	0.0652174	40	40
110-BC1S1_91	0	0	40	0	0	33.26	0.297872	26.17	18.42
110-BC1S1_92	0	0	27.41	0.193548	0.307692	30.96	0.295455	26.42	29.32
110-BC1S1_93	0	0	26.43	0.206897	0.131579	29.04	0.317073	25.60	22.45
110-BC1S1_94	0.214286	0.636364	24.55	0.40625	0.525	25.39	0.466667	22.94	21.10
110-BC1S1_95	0	0.047619	28.00	0.25	0.333333	25.02	0.457143	29.99	24.53
110-BC1S1_96	0	0.0454545	40	0.03125	0	34.18	0.190476	29.66	19.03
110-BC1S1_97	0	0	31.73	0.137931	0.162162	28.89	0.295455	34.24	22.18
110-BC1S1_98	0	0	28.66	0.205882	0.384615	29.65	0.463415	27.54	23.07
110-BC1S1_99	0.166667	0.12	28.53	0.117647	0.363636	25.76	0.377358	28.35	23.57
110-BC1S1_100	0.307692	0.428571	27.06	0.5	0.526316	26.64	0.625	25.33	25.65
110-BC1S1_101	0	0.26087	25.62	0.354839	0.692308	26.74	0.522727	30.78	20.72
110-BC1S1_102	0	0.0357143	31.46	0.189189	0.318182	30.57	0.425532	24.14	wilt
110-BC1S1_103	0	0	29.51	0.464286	0.46875	27.58	0.540541	30.80	23.29
110-BC1S1_104	0.166667	0.333333	29.16	0.371429	0.55814	26.33	0.387755	32.21	27.41
110-BC1S1_105	0.0625	0.0454545	40	0	0	39.96	0	32.36	23.30
110-BC1S1_106	0	0	40	0	0	40	0.0204082	40	40
110-BC1S1_107	0	0	40	0	0	35.37	0	40	40
110-BC1S1_108	0.176471	0.541667	29.00	0.411765	0.463415	26.28	0.555556	25.54	20.48
110-BC1S1_109	0	0	40	0	0	40	0	40	40
110-BC1S1_110	0	0.16	28.55	0.194444	0.357143	30.57	0.333333	26.19	27.40
110-BC1S1_111	0	0	40	0	0	31.04	0.225	31.15	30.89
110-BC1S1_112	0	0	40	0	0	40	0.0217391	40	29.59
110-BC1S1_113	0.176471	0.333333	28.81	0.375	0.333333	27.14	0.439024	22.22	21.74
110-BC1S1_114	0	0.193548	29.13	0.25	0.297872	29.51	0.5	25.20	21.97
110-BC1S1_115	0.166667	0.12	28.94	0.387097	0.342857	27.05	dry leaves	29.31	dry leaves
110-BC1S1_116	0.0714286	0.285714	27.37	0.428571	0.5	29.12	0.511111	31.23	27.44
110-BC1S1_117	0	0	31.51	0	0.111111	31.30	0.29	28.35	27.42
110-BC1S1_118	0.166667	0.44	27.99	0.371429	0.55814	26.68	0.595745	27.89	25.36
110-BC1S1_119	0	0	40	0	0	40	0	40	40
110-BC1S1_120	0	0	40	0	0	40	0	40	40
110-BC1S1_121	0.117647	0.416667	27.21	0.454545	0.365854	24.53	0.609756	28.40	27.39
110-BC1S1_122	0	0.344828	29.53	0.5	0.446809	28.50	0.52	21.47	27.31
110-BC1S1_123	0.142857	0.217391	28.22	0.21	0.410256	26.52	0.390244	22.79	28.30
110-BC1S1_124	0	0	25.63	0.0714286	0.117647	28.11	0.0833333	23.73	20.05
110-BC1S1_125	0	0	33.66	0	0.0526316	30.34	0.288889	27.37	24.96
110-BC1S1_126	0	0	40	0.242424	0.342105	33.59	0.307692	25.72	32.02
110-BC1S1_127	0	0	40	0	0	40	0	40	40
110-BC1S1_128	0.142857	0.52381	27.25	0.733333	0.65	24.31	0.595745	26.89	23.98
110-BC1S1_129	0	0	40	0	0	40	0	40	29.88
110-BC1S1_130	0	0.304348	31.09	0.172414	0.242424	27.11	ww	20.58	wilt
110-BC1S1_131	0	0	40	0.0263158	0.0222222	40	0.02	40	40
110-BC1S1_132	0	0	33.96	0	0.142857	29.78	0.369565	31.84	29.35
110-BC1S1_133	0.1875	0	33.01	0	0.243243	34.10	0.309524	31.23	30.35
110-BC1S1_134	0	0	37.15	0	0.675	28.06	0.825	19.31	wilt
110-BC1S1_135	0	0	40	0	0	40	0	40	40
110-BC1S1_136	0	0.333333	31.42	0.371429	0.386364	32.82	0.382979	31.32	28.84
110-BC1S1_137	0.3125	0.416667	29.05	0.4375	0.547619	25.15	0.632653	29.24	27.93
110-BC1S1_138	0.266667	0.45	29.29	0.5	0.515152	27.58	0.638889	27.91	30.01
110-BC1S1_139	0.0625	0.0434783	36.73	0	0	40	0.025	40	40
110-BC1S1_140	0	0	40	0.0294118	0.025	40	0	40	40
110-BC1S1_141	0	0	40	0	0	40	0	40	40
110-BC1S1_142	0.266667	0.434783	29.82	0.5625	0.676471	27.56	0.705882	26.20	23.92
110-BC1S1_143	0.214286	0.190476	29.38	0.357143	0.472222	25.33	0.674419	32.31	22.04
110-BC1S1_144	0	0	40	0	0	40	0	40	40
110-BC1S1_145	0.411765	0.625	29.61	0.606061	0.571429	25.02	0.533333	26.27	23.81
110-BC1S1_146	0.1875	0.428571	30.70	0.7	0.567568	26.46	0.666667	24.98	22.33
TGR-1	0	0	0	0	0	0	40	40	40
TGR-2	0	0	0	0	0	0	40	40	40
TGR-3	0	0	0	0	0	0	40	40	40
TGR-4	0	0	0	0	0	0	40	40	40
TGR-5	0	0	0	0	0	0	40	40	40

## Sheet: BC3S1 2019
BC3S1 progenies
BATCH 1
Sowing	2019-03-07
Inoculation 1:	2019-03-29
Inoculation 2:	2019-04-12
Evaluation:	8 wpi
qRT-PCR	8 wpi
Symptoms= presence/absence CYSDV yellowing; R: no symptoms, S: clear symptoms, ?:doubtful symptoms
	Symptoms	RT-PCR-2
	8 wpi	8 wpi
BC3S1-15-1	S	28.48
BC3S1-15-2	S	29.84
BC3S1-15-3	R	N/A
BC3S1-15-4	S	26.28
BC3S1-15-5	S	22.93
BC3S1-15-6	S	24.57
BC3S1-15-7	S	25.55
BC3S1-15-8	S	25.96
BC3S1-15-9	S	26.48
BC3S1-15-10	? bottom leaves	N/A
BC3S1-19-1	S	27.10
BC3S1-19-2	S	26.56
BC3S1-19-3	S	26.90
BC3S1-19-4	S	29.42
BC3S1-19-5	S	25.14
BC3S1-19-6	S	26.41
BC3S1-19-7	S	26.40
BC3S1-19-8	R	N/A
BC3S1-19-9	S	25.77
BC3S1-19-10	S	25.70
BC3S1-28-1	S	22.51
BC3S1-28-2	S	25.70
BC3S1-28-3	S	22.68
BC3S1-28-4	S	22.90
BC3S1-28-5	S	23.01
BC3S1-28-6	S	24.20
BC3S1-28-7	S	22.65
BC3S1-28-8	S	23.84
BC3S1-28-9	S	20.60
BC3S1-28-10	S	24.72
BC3S1-37-1	S	21.70
BC3S1-37-2	S	25.35
BC3S1-37-3	S	23.59
BC3S1-37-4	S	24.25
BC3S1-37-5	S	22.34
BC3S1-37-6	S	22.35
BC3S1-37-7	S	22.51
BC3S1-37-8	S	24.65
BC3S1-37-9	S	24.22
BC3S1-37-10	S	24.08
BC3S1-64-1	S	23.86
BC3S1-64-2	? bottom leaves	N/A
BC3S1-64-3	?	N/A
BC3S1-64-4	S?	N/A
BC3S1-64-5	S	N/A
BC3S1-64-6	S	23.68
BC3S1-64-7	S	N/A
BC3S1-64-8	S	N/A
BC3S1-64-9	S	N/A
BC3S1-64-10	S	30.35
BC3S1-159-1	S	26.72
BC3S1-159-2	R	N/A
BC3S1-159-3	R	N/A
BC3S1-159-4	S	24.25
BC3S1-159-5	S	26.74
BC3S1-159-6	S	25.98
BC3S1-159-7	S	25.75
BC3S1-159-8	S	24.81
BC3S1-159-9	S	24.59
BC3S1-159-10	S	23.81
BC3S1-166-1	R	N/A
BC3S1-166-2	R	N/A
BC3S1-166-3	? bottom leaves	N/A
BC3S1-166-4	? bottom leaves	N/A
BC3S1-166-5	? bottom leaves	N/A
BC3S1-166-6	S	27.51
BC3S1-166-7	S	25.29
BC3S1-166-8	S	24.23
BC3S1-166-9	? bottom leaves	N/A
BC3S1-166-10	R	N/A
BC3S1-198-1	R	N/A
BC3S1-198-2	S	24.06
BC3S1-198-3	S	25.31
BC3S1-198-4	S	23.37
BC3S1-198-5	? bottom leaves	N/A
BC3S1-198-6	S	25.59
BC3S1-198-7	S	26.82
BC3S1-198-8	S	25.85
BC3S1-198-9	S	25.81
BC3S1-198-10	R
BO-3	S	24.23
BO-5	S	24.54
TGR-1	R	N/A
TGR-3	R	N/A
TGR-4	R	N/A
BATCH 2
Sowing	2019-04-12
Inoculation 1:	2019-05-02
Inoculation 2:	2019-05-15
Evaluation:	6 wpi
qRT-PCR	6 wpi
Symptoms= presence/absence CYSDV yellowing; R: no symptoms, S: clear symptoms, ?:doubtful symptoms
	Symptoms	RT-PCR-2
	6 wpi	6 wpi
BC3S1-95-1	R	N/A
BC3S1-95-2	R	N/A
BC3S1-95-3	S	21.47
BC3S1-95-4	S	22.07
BC3S1-95-5	S	23.00
BC3S1-95-6	S	23.97
BC3S1-95-7	S	23.39
BC3S1-95-8	S	21.50
BC3S1-95-9	R	N/A
BC3S1-95-10	S	23.23
BC3S1-95-11	R	N/A
BC3S1-95-12	R	N/A
BC3S1-95-13	S	25.45
BC3S1-95-14	S	24.43
BC3S1-95-15	R	N/A
BC3S1-95-16	S	22.48
BC3S1-95-17	S	23.28
BC3S1-95-18	S	22.23
BC3S1-95-19	S	23.09
BC3S1-95-20	R	N/A
BC3S1-105-1	S	24.27
BC3S1-105-2	S	19.24
BC3S1-105-3	S	23.43
BC3S1-105-4	S	22.83
BC3S1-105-5	S	21.17
BC3S1-105-6	S	23.49
BC3S1-105-7	S	24.18
BC3S1-105-8	S	22.48
BC3S1-105-9	S	20.50
BC3S1-105-10	S	23.01
BC3S1-105-11	S	23.02
BC3S1-105-12	S	21.09
BC3S1-105-13	S	25.12
BC3S1-105-14	S	24.36
BC3S1-105-15	S	26.38
BC3S1-105-16	S	21.13
BC3S1-105-17	S	25.40
BC3S1-105-18	S	22.24
BC3S1-105-19	S	25.70
BC3S1-105-20	S	24.08
BC3S1-141-1	S	24.95
BC3S1-141-2	S	23.06
BC3S1-141-3	S	25.45
BC3S1-141-4	S	25.01
BC3S1-141-5	S	23.93
BC3S1-141-6	S	19.48
BC3S1-141-7	S	22.95
BC3S1-141-8	S	22.28
BC3S1-141-9	S	23.39
BC3S1-141-10	S	23.92
BC3S1-141-11	S	21.93
BC3S1-141-12	S	22.29
BC3S1-141-13	S	21.17
BC3S1-141-14	S	20.32
BC3S1-141-15	S	22.02
BC3S1-141-16	S	22.41
BC3S1-141-17	S	19.99
BC3S1-141-18	S	22.34
BC3S1-141-19	S	19.30
BC3S1-141-20	S	21.38
BC3S1-146-1	S	22.23
BC3S1-146-2	S	20.13
BC3S1-146-3	S	24.66
BC3S1-146-4	S	19.64
BC3S1-146-5	S	21.00
BC3S1-146-6	yellow spot	20.72
BC3S1-146-7	S	21.51
BC3S1-146-8	S	22.40
BC3S1-146-9	S	22.28
BC3S1-146-10	S	20.37
BC3S1-146-11	S	21.38
BC3S1-146-12	S	21.03
BC3S1-146-13	S	23.93
BC3S1-146-14	S	20.83
BC3S1-146-15	S	21.44
BC3S1-146-16	S	20.25
BC3S1-146-17	S	24.28
BC3S1-146-18	S	21.81
BC3S1-146-19	S	22.30
BC3S1-146-20	S	20.52
BO-1	S	24.44
BO-2	S	24.12
BO-3	S	22.32
BO-4	S	19.97
BO-5	S	22.68
TGR-1	R	N/A
TGR-2	R	N/A
TGR-3	R	N/A
TGR-4	R	N/A
TGR-5	R	N/A
BATCH 3
Sowing	2019-04-12
Inoculation 1:	2019-05-02
Inoculation 2:	2019-05-15
Evaluation:	7 wpi
qRT-PCR:	6 wpi
Symptoms= presence/absence CYSDV yellowing; R: no symptoms, S: clear symptoms, ?:doubtful symptoms
	Symptoms	RT-PCR-1
	7 wpi	6 wpi
BC3S1-24-1	S	24.71
BC3S1-24-2	S	21.29
BC3S1-24-3	S	24.18
BC3S1-24-4	S	23.56
BC3S1-24-5	S	20.29
BC3S1-24-6	S	21.14
BC3S1-24-7	S	20.72
BC3S1-24-8	S	21.22
BC3S1-24-9	S	22.30
BC3S1-24-10	S	23.06
BC3S1-78-1	S	20.68
BC3S1-78-2	S	22.29
BC3S1-78-3	S	20.89
BC3S1-78-4	S	22.09
BC3S1-78-5	S	19.37
BC3S1-78-6	S	21.54
BC3S1-78-7	S	22.10
BC3S1-78-8	S	19.68
BC3S1-78-9	S	21.89
BC3S1-78-10	S	20.11
BO-1	S	21.02
BO-2	S	20.42
BO-3	escape?	N/A
BO-4	S	21.02
BO-5	S	21.74
TGR-1	R	N/A
TGR-2	R	N/A
TGR-3	R	N/A
TGR-4	R	N/A
TGR-5	R	N/A
BATCH 4
Sowing	2019-03-07
Inoculation 1:	2019-03-29
Inoculation 2:	2019-04-12
Evaluation:	7 wpi
qRT-PCR:	not determined
Symptoms= presence/absence CYSDV yellowing; R: no symptoms, S: clear symptoms, ?:doubtful symptoms
	Symptoms	RT-PCR
	7 wpi
96-1	S	nd
96-2	S	nd
96-3	S	nd
96-4	S	nd
96-5	S	nd
96-6	S	nd
96-7	S	nd
96-8	S	nd
96-9	S	nd
96-10	S	nd
