# Supplementary material for: Melon Genome Regions Associated with TGR-1551-Derived Resistance to Cucurbit yellow stunting disorder virus
Source: Int J Mol Sci. 2020 Aug 19;21(17):5970. doi: 10.3390/ijms21175970 (PMC7504372; doi:10.3390/ijms21175970)
Supplement: Supplementary file 1 [file ijms-21-05970-s001.zip › Supplementary_table_S2_2020.xlsx]

## Sheet: Supplementary Table S2
Table S2. Correlations (and significance values, below, highlighted in grey) between parameters used for disease assessment (symptom scores and qRT-PCR Ct values in the RILs population in the different assays, wpi: weeks post infection).
		symptoms	symptoms	symptoms	symptoms	symptoms	qRT-PCR	qRT-PCR	qRT-PCR
		2009	2010	2011	2011	2013	2012	2013 (5 wpi)	2013 (8 wpi)
symptoms	2009		0.463	0.448	0.539	0.367
			0.0001	0.0002	0.0001	0.0018
symptoms	2010			0.839	0.663	0.548
				0.0001	0.0001	0.0001
symptoms	2011				0.619	0.709
symptoms					0.0001	0.0001
symptoms	2012					0.664	0.776
						0.0001	0.0001
symptoms	2013							0.699	0.513
								0.0001	0.0001
qRT-PCR	2012							0.824	0.823
								0.0001	0.0001
qRT-PCR	2013 (5 wpi)								0.75
									0.0001
qRT-PCR	2013 (8 wpi)
