# Supplementary material for: Melon Genome Regions Associated with TGR-1551-Derived Resistance to Cucurbit yellow stunting disorder virus
Source: Int J Mol Sci. 2020 Aug 19;21(17):5970. doi: 10.3390/ijms21175970 (PMC7504372; doi:10.3390/ijms21175970)
Supplement: Supplementary file 1 [file ijms-21-05970-s001.zip › Supplementary_table_S3_2020.xlsx]

## Sheet: Supplementary Table S3
Table S3. Genotype of RILs 110, 278 and 556 for the markers in GBS 1 (A: homozygous for ‘Bola de Oro' allele; B: homozygous for TGR-1551 allele; H: heterozygous). The name of the markers indicates the linkage group and the physical position (bp) in version v3.6.1 of the melon genome (available at https://www.melonomics.net/). Markers in the QTL intervals obtained with the RILs population are high…
Marker	Genetic position (cM)	RIL110	RIL278	RIL556
S1_33683	0	B	B	B
S1_49079	0	B	B	B
S1_154785	0	B	B	B
S1_200570	0	B	B	B
S1_200650	0	B	B	B
S1_27328	0	B	B	B
S1_446777	3.5965	B	B	B
S1_447952	3.5965	B	B	B
S1_1088217	8.74512	B	B	A
S1_1088183	8.74512	B	B	A
S1_1091274	8.74512	B	B	A
S1_1223617	10.5541	B	B	A
S1_1283363	11.9977	B	B	A
S1_1431677	12.7208	B	B	A
S1_1482628	13.8556	B	B	A
S1_1672986	15.4072	B	B	A
S1_1820493	16.542	B	B	A
S1_1754128	16.542	B	B	A
S1_1968295	19.228	B	B	A
S1_1978103	19.593	B	B	A
S1_1978060	19.593	B	B	A
S1_2004823	20.6856	B	B	A
S1_2065936	21.3945	B	A	A
S1_2064353	21.3945	B	A	A
S1_2064363	21.3945	B	A	A
S1_2441639	28.4125	A	A	A
S1_2678078	32.3142	-	A	A
S1_2804838	34.4019	A	A	A
S1_2853990	34.8121	A	A	A
S1_2919657	35.64	A	A	A
S1_2931712	36.0502	A	A	A
S1_2946326	36.0502	A	A	A
S1_2957869	36.0502	A	A	A
S1_2981702	36.4604	A	A	A
S1_3000067	36.8705	A	A	A
S1_3008506	36.8705	A	A	A
S1_3061247	37.6683	A	A	A
S1_3061247	37.6683	A	A	A
S1_3062038	37.6683	A	A	A
S1_3061265	37.6683	A	A	A
S1_3334979	39.22	A	A	A
S1_3310990	39.22	A	A	A
S1_3516773	40.8071	A	A	A
S1_4256933	43.2288	A	A	A
S1_4326145	43.9794	A	A	A
S1_4422562	43.9794	A	A	A
S1_4391482	43.9794	A	A	A
S1_4422481	43.9794	A	A	A
S1_4429361	43.9794	A	A	A
S1_4430358	43.9794	A	A	A
S1_4383738	43.9794	A	A	A
S1_4754501	44.3444	A	A	A
S1_5271643	45.0796	A	A	A
S1_5280835	45.0796	A	A	A
S1_5420951	45.4446	A	A	A
S1_6276584	45.8096	A	A	A
S1_6288229	45.8096	A	A	A
S1_6276649	45.8096	A	A	A
S1_7518778	47.6981	A	A	A
S1_7574294	47.6981	A	A	A
S1_7574553	47.6981	A	A	A
S1_7982514	48.0631	A	A	A
S1_7945347	48.0631	A	A	A
S1_7982548	48.0631	A	A	A
S1_7982565	48.0631	A	A	A
S1_7982565	48.0631	A	A	A
S1_8335335	48.4281	A	A	A
S1_8489429	48.4281	A	A	A
S1_9245624	49.5628	A	A	A
S1_9245696	49.5628	A	A	A
S1_11672359	49.5628	A	A	A
S1_10429733	49.5628	A	A	A
S1_12779229	51.1144	B	A	A
S1_12783183	51.1144	B	A	A
S1_13242584	52.6736	B	A	A
S1_13334730	52.6736	B	A	A
S1_13250216	52.6736	B	A	A
S1_13250186	52.6736	B	A	A
S1_13387694	52.6736	B	A	A
S1_13238198	52.6736	B	A	A
S1_13376294	52.6736	B	A	A
S1_13850554	55.4065	B	A	A
S1_14117682	55.7715	B	A	A
S1_14155770	55.7715	B	A	A
S1_14436999	56.1439	B	A	A
S1_14912447	56.5228	B	A	A
S1_15438678	57.2865	B	A	A
S1_16142968	61.9255	B	A	A
S1_16561058	61.9255	B	A	A
S1_17009843	66.1052	B	A	A
S1_17009810	66.1052	B	A	A
S1_17897010	69.3905	B	A	A
S1_18139418	70.5923	B	A	A
S1_18139434	70.5923	B	A	A
S1_18388661	72.1795	B	A	A
S1_19410073	72.1795	B	A	A
S1_19410095	72.1795	B	A	A
S1_19471282	72.1795	B	A	A
S1_19533646	72.5584	A	A	A
S1_19531536	72.5584	A	A	A
S1_20068204	72.9453	A	A	A
S1_20361706	73.7398	A	A	A
S1_20510528	73.7398	A	A	A
S1_20628898	74.1337	A	A	A
S1_20671186	74.1337	A	A	A
S1_20769884	74.1337	A	A	A
S1_21141030	74.5206	A	A	A
S1_21213842	74.5206	A	A	A
S1_22080574	74.8995	A	A	A
S1_22233976	75.2784	A	A	A
S1_22349050	75.2784	A	A	A
S1_22477660	75.2784	A	A	A
S1_23604936	75.6653	A	A	A
S1_23963171	75.6653	A	A	A
S1_24315244	76.4598	A	A	A
S1_26643181	76.4598	A	A	A
S1_27002206	77.6616	A	A	A
S1_27183923	78.0555	A	A	A
S1_27956620	79.2629	A	A	A
S1_28336984	79.2629	A	A	A
S1_28531846	79.6568	A	A	A
S1_28649531	80.4371	A	A	A
S1_28672320	80.4371	A	A	A
S1_28840434	80.8095	A	A	A
S1_29054667	81.5326	A	A	A
S1_29380123	81.8847	A	A	B
S1_29386854	81.8847	A	A	B
S1_29393653	81.8847	A	A	B
S1_30458515	83.7023	A	A	B
S1_30855821	84.0488	A	A	B
S1_30909288	84.0488	A	A	B
S1_31099516	84.3888	A	A	B
S1_31138729	84.3888	A	A	B
S1_31323115	84.7288	A	A	B
S1_31551933	85.4131	A	A	B
S1_32071638	91.9653	A	A	B
S1_31871729	91.9653	A	A	B
S1_31871859	91.9653	A	A	B
S1_31801324	94.5477	A	A	B
S1_31715765	94.5477	A	A	B
S1_33056186	96.4268	A	A	B
S1_33091193	97.162	A	A	B
S1_33175815	97.162	A	A	B
S1_33660175	103.045	A	A	A
S1_33831784	107.981	B	-	-
S1_33866155	108.327	B	A	A
S1_34234543	112.54	B	A	A
S1_34156108	112.54	B	A	A
S1_34297935	113.651	B	A	A
S1_34377092	114.418	B	A	A
S1_34426870	114.812	B	A	A
S1_34510628	115.606	B	A	A
S1_34511323	115.606	B	A	A
S1_34511323	115.606	B	A	A
S1_34766302	118.088	B	A	A
S1_34850174	118.482	B	A	A
S1_35380850	119.683	B	A	A
S1_35392374	120.478	B	A	A
S1_35398965	120.478	B	A	A
S1_35474255	121.658	B	A	A
S1_35484339	121.658	B	A	A
S1_35491470	121.658	B	A	A
S1_35496569	122.031	B	A	A
S1_35647691	124.192	B	A	A
S1_35808229	125.557	B	A	A
S1_35810240	125.557	B	A	A
S1_35951052	126.269	B	A	A
S1_35993494	127.019	B	A	A
S1_36079098	127.398	B	A	A
S1_36113026	127.398	B	A	A
S1_36113098	127.398	B	A	A
S1_36296194	128.179	B	A	A
S1_36306243	128.179	B	A	A
S1_36358759	128.973	B	A	A
S1_36357270	128.973	B	A	A
S1_36660905	131.395	B	A	B
S1_36796773	132.575	B	A	B
S1_36836986	132.962	B	A	B
S1_36913290	133.341	B	A	B
S1_36917004	133.341	B	A	B
S1_37026252	133.341	B	A	B
S1_37026304	133.341	B	A	B
S2_305038	0	B	B	A
S2_171190	0	B	B	A
S2_146619	0	B	B	A
S2_650133	3.57098	B	B	A
S2_645058	3.57098	B	B	A
S2_689407	3.93595	B	B	A
S2_695354	3.93595	B	B	A
S2_816554	5.0469	B	B	A
S2_838521	5.41187	B	B	A
S2_972933	6.135	B	B	A
S2_1139189	7.54932	B	B	A
S2_1279455	10.036	B	B	A
S2_1463084	10.376	B	B	A
S2_1623623	13.6704	B	B	A
S2_1819351	17.923	B	B	A
S2_1910051	18.6583	B	B	A
S2_2155122	20.5795	B	B	A
S2_2250296	21.3432	B	B	A
S2_2477713	23.7649	B	B	A
S2_2601120	24.5593	B	B	A
S2_2694317	26.1754	B	B	A
S2_2782496	26.9699	B	B	A
S2_2895676	30.768	B	B	B
S2_2868306	30.768	B	B	B
S2_2868294	30.768	B	B	B
S2_3190982	31.9484	B	B	B
S2_3171783	31.9484	B	B	B
S2_3171749	31.9484	B	B	B
S2_3206533	31.9484	B	B	B
S2_6015717	33.5356	B	B	B
S2_4185818	33.9294	B	B	B
S2_4257143	33.9294	B	B	B
S2_7237342	35.967	B	B	B
S2_7531314	35.967	B	B	B
S2_8106393	36.7615	B	B	B
S2_8170318	36.7615	B	B	B
S2_8376028	37.1553	B	B	B
S2_8407721	37.1553	B	B	B
S2_8785599	37.1553	B	B	B
S2_11611478	39.1208	B	B	B
S2_12578294	40.2317	B	B	B
S2_12117117	40.2317	B	B	B
S2_13155184	40.6041	B	B	B
S2_13051324	40.6041	B	B	B
S2_13138308	40.6041	B	B	B
S2_13580546	41.3678	B	B	B
S2_13802698	42.1184	B	B	B
S2_13945699	42.1184	B	B	B
S2_14418669	43.2294	B	B	B
S2_14612542	43.2294	B	B	B
S2_14614866	43.2294	B	B	B
S2_14625598	43.2294	B	B	B
S2_14873509	43.2294	B	B	B
S2_15306898	45.1948	B	B	B
S2_15337936	45.1948	B	B	B
S2_15406657	45.1948	B	B	B
S2_15747498	46.0073	B	B	B
S2_15791952	46.0073	B	B	B
S2_15874804	46.8352	B	B	B
S2_15984174	47.2454	B	B	B
S2_16005012	47.2454	B	B	B
S2_16358809	48.4986	B	B	B
S2_16969968	51.0929	B	B	B
S2_16995859	51.503	B	B	B
S2_17483263	56.4611	B	B	B
S2_18983035	59.3831	B	B	B
S2_18983188	59.3831	B	B	B
S2_19219247	59.3831	B	B	B
S2_19149247	59.3831	B	B	B
S2_19124455	59.3831	B	B	B
S2_19124422	59.3831	B	B	B
S2_19087845	59.3831	B	B	B
S2_19437784	59.7555	B	B	B
S2_20012745	60.8482	B	B	B
S2_20048539	60.8482	B	B	B
S2_21428055	62.2625	B	B	B
S2_20681950	62.2625	B	B	B
S2_21382491	62.2625	B	B	B
S2_21063059	62.2625	B	B	B
S2_21264980	62.2625	B	B	B
S2_21062956	62.2625	B	B	B
S2_21553474	62.2625	B	B	B
S2_22545104	63.633	B	B	B
S2_22938476	65.7069	B	B	B
S2_23257544	66.3913	B	B	B
S2_23300457	67.0756	B	B	B
S2_23336380	67.0756	B	B	B
S2_23370680	67.0756	B	B	B
S2_23370751	67.0756	B	B	B
S2_23413505	67.4156	B	B	B
S2_23470787	67.7621	B	B	B
S2_23764728	70.8565	B	B	B
S2_23988061	71.6202	B	B	B
S2_23991487	71.6202	B	B	B
S2_24090207	73.5414	B	B	B
S2_24161575	74.2767	B	B	B
S2_24221569	74.2767	B	B	B
S2_24311195	74.2767	B	B	B
S2_24311290	74.2767	B	B	B
S2_24182731	74.2767	B	B	B
S2_24186031	74.2767	B	B	B
S2_24512268	75.4114	B	B	B
S2_24797576	77.7353	B	B	B
S2_24839601	77.7353	B	B	B
S2_24924093	77.7353	B	B	B
S2_25105996	78.4705	B	B	B
S2_25100627	78.4705	B	B	B
S2_25252824	80.3184	B	B	B
S2_25252886	80.3184	B	B	B
S2_25252854	80.3184	B	B	B
S2_25433143	82.0984	B	B	B
S2_25560443	84.2153	B	B	B
S2_25655912	85.9954	B	B	B
S2_25714941	86.3474	B	B	B
S2_25715010	86.3474	B	B	B
S2_25792273	87.7617	B	B	B
S2_25792291	87.7617	B	B	B
S2_25806617	87.7617	B	B	B
S2_25811651	87.7617	B	B	B
S2_25811671	87.7617	B	B	B
S2_25894313	88.8153	B	B	B
S2_25908664	88.8153	B	B	B
S2_25947733	88.8153	B	B	B
S2_25894789	88.8153	B	B	B
S2_25895008	88.8153	B	B	B
S2_26084219	89.9079	B	B	B
S2_26091563	89.9079	B	B	B
S2_26170274	89.9079	B	B	B
S2_26188709	89.9079	B	B	B
S2_26188724	89.9079	B	B	B
S2_26316806	90.6431	B	B	B
S2_26373754	90.6431	B	B	B
S2_26667692	94.5742	B	B	B
S2_26707060	94.9392	B	B	B
S2_26745927	95.7059	B	B	B
S2_26819813	96.5004	B	B	B
S2_26905353	97.2807	B	B	B
S2_26932858	97.2807	B	B	B
S3_63237	0	A	A	B
S3_65030	0	A	A	B
S3_86726	0	A	A	B
S3_260661	0	A	A	B
S3_408524	0	A	A	B
S3_420595	0	A	A	B
S3_566048	2.69916	A	A	B
S3_568456	2.69916	A	A	B
S3_573457	2.69916	A	A	B
S3_789046	3.12703	A	A	B
S3_939954	5.30969	A	A	B
S3_1212938	6.96455	A	A	B
S3_1289923	6.96455	A	A	B
S3_1290012	6.96455	A	A	B
S3_1737938	8.55172	A	A	B
S3_1800025	8.55172	A	A	B
S3_1799972	8.55172	A	A	B
S3_1848983	9.33207	A	A	B
S3_2128502	13.9711	A	A	B
S3_2247212	15.9719	A	A	B
S3_2291482	16.7523	A	A	B
S3_2452737	17.516	A	A	B
S3_2787419	18.6963	A	A	B
S3_2792548	18.6963	A	A	B
S3_2792558	18.6963	A	A	B
S3_3157022	20.2835	A	A	B
S3_3176850	20.2835	A	A	B
S3_5236889	30.7719	B	B	B
S3_5329202	30.7719	B	B	B
S3_5526559	32.7728	B	B	B
S3_5526641	32.7728	B	B	B
S3_6047345	36.4615	B	B	B
S3_6312385	37.6161	B	B	B
S3_6150252	37.6161	B	B	B
S3_6588339	38.3964	B	B	B
S3_6588421	38.3964	B	B	B
S3_8020316	38.7903	B	B	B
S3_8622194	40.3775	B	B	B
S3_8635382	40.3775	B	B	B
S3_8637373	40.3775	B	B	B
S3_9056918	40.7564	B	B	B
S3_9259330	40.7564	B	B	B
S3_9259403	40.7564	B	B	B
S3_9678561	41.5542	B	B	B
S3_9678652	41.5542	B	B	B
S3_9849498	41.5542	B	B	B
S3_12110922	42.4017	B	B	B
S3_12111081	42.4017	B	B	B
S3_12111117	42.4017	B	B	B
S3_12163482	42.4017	B	B	B
S3_14811474	42.8296	B	B	B
S3_14957055	42.8296	B	B	B
S3_12428170	42.8296	B	B	B
S3_14074593	42.8296	B	B	B
S3_15781606	43.2575	B	B	B
S3_16004571	43.6854	B	B	B
S3_16005115	43.6854	B	B	B
S3_16005233	43.6854	B	B	B
S3_19963288	46.3311	B	B	B
S3_19294169	46.3311	B	B	B
S3_16813362	48.0598	B	B	B
S3_16977710	48.0598	B	B	B
S3_17021720	48.0598	B	B	B
S3_17198377	48.0598	B	B	B
S3_17946972	48.0598	B	B	B
S3_21381954	54.6424	B	B	B
S3_21670226	55.4368	B	-	B
S3_21968146	56.2172	B	B	B
S3_21956305	56.5896	B	B	B
S3_21956305	56.5896	B	B	B
S3_21987484	57.3402	B	B	B
S3_22399672	60.9749	B	B	B
S3_22358272	60.9749	B	B	B
S3_22700318	62.1097	B	B	B
S3_22700408	62.1097	B	B	B
S3_23039965	62.4747	B	B	B
S3_22833123	62.4747	B	B	B
S3_23208437	65.5494	B	B	B
S3_23208446	65.5494	B	B	B
S3_23381167	66.6842	B	B	B
S3_23385735	66.6842	B	B	B
S3_23395789	66.6842	B	B	B
S3_23759517	69.008	B	B	B
S3_23736984	69.008	B	B	B
S3_23759612	69.008	B	B	B
S3_24473064	70.1236	B	B	B
S3_24449748	70.1236	B	B	B
S3_24708221	72.0122	B	B	B
S3_25641647	75.4976	B	B	B
S3_25691139	75.4976	B	B	B
S3_25691172	75.4976	B	B	B
S3_25853760	78.5397	H	B	B
S3_25874229	78.8917	H	B	B
S3_25960809	79.9623	H	B	B
S3_26157807	83.4355	A	B	B
S3_26121088	83.4355	A	B	B
S3_26166742	83.4355	A	B	B
S3_26301147	86.6619	A	B	B
S3_26501377	88.278	A	B	B
S3_26598544	88.6719	A	B	B
S3_26830849	91.2004	A	B	B
S3_26860397	91.2004	A	B	B
S3_26994151	91.6106	A	B	B
S3_27159315	92.4384	A	B	B
S3_27375081	97.0343	A	B	B
S3_27375081	97.0343	A	B	B
S3_27425282	97.8985	A	B	B
S3_27435113	97.8985	A	B	B
S3_27616425	99.2078	A	B	B
S3_27616524	99.2078	A	B	B
S3_27681326	100.072	A	B	B
S3_27733011	101.381	A	B	B
S3_27744318	101.381	A	B	B
S3_27894040	101.809	A	B	B
S3_28051825	104.508	A	B	B
S3_28180646	106.272	A	B	B
S3_28231176	107.555	A	B	B
S3_28250248	107.555	A	B	B
S3_28341949	108.809	A	B	B
S3_28506775	110.463	A	B	B
S3_28595117	110.463	A	B	B
S3_28613073	110.463	A	B	B
S3_28613094	110.463	A	B	B
S3_28763383	110.857	A	B	B
S3_28819543	111.251	A	B	B
S3_28858165	111.251	A	B	B
S3_28858987	111.251	A	B	B
S3_28867077	111.645	A	A	B
S3_29096543	113.261	A	A	B
S3_29160356	114.877	A	A	B
S3_29160343	114.877	A	-	B
S3_29571233	119.255	A	A	B
S3_29585152	119.665	A	A	B
S3_29809675	120.918	A	A	B
S3_29962026	122.171	A	A	B
S3_30019771	122.581	A	A	B
S3_30057856	122.581	A	A	B
S3_30080219	122.581	A	A	B
S3_30132068	123.409	A	A	B
S3_30185855	123.819	A	A	B
S3_30211831	123.819	A	A	B
S3_30349203	124.229	A	A	B
S3_30415563	125.057	A	A	B
S3_30535740	125.468	A	A	B
S3_30540400	125.468	A	A	B
S3_30640527	126.295	A	A	B
S3_30649071	126.706	A	A	B
S3_30657936	126.706	A	A	B
S3_30715910	128.793	A	A	B
S3_30848566	129.187	A	A	B
S3_30851429	129.187	A	A	B
S3_30851430	129.187	A	A	B
S3_30851431	129.187	A	A	B
S3_30962767	131.275	A	A	B
S3_30962805	131.677	A	A	B
S3_30968778	131.677	A	A	B
S3_30968779	131.677	A	A	B
S3_30968783	131.677	A	A	B
S3_30968885	131.677	A	A	B
S3_31026026	132.071	A	A	B
S3_31261825	134.993	A	A	B
S3_31271173	134.993	A	A	B
S3_31282166	134.993	A	A	B
S3_31326430	135.387	A	A	B
S3_31512318	135.387	A	A	B
S4_229184	0	A	B	B
S4_461941	0	A	B	B
S4_665458	0.410197	A	B	B
S4_818265	1.23807	A	B	B
S4_1118007	4.27341	A	B	B
S4_1245972	6.80192	A	B	B
S4_1250111	6.80192	A	B	B
S4_1250137	6.80192	A	B	B
S4_1279021	8.00373	A	B	B
S4_1306222	8.39762	A	B	B
S4_1362249	8.7915	A	B	B
S4_1366375	9.17847	A	B	B
S4_1442538	10.7301	A	B	B
S4_1849259	18.2633	A	B	B
S4_1849272	18.2633	A	B	B
S4_1969265	19.8505	A	B	B
S4_1969394	19.8505	A	B	B
S4_2063211	20.2443	A	B	B
S4_2371885	23.5907	A	B	-
S4_2390255	23.9934	A	B	B
S4_2493411	26.9154	A	B	-
S4_2541763	27.2943	A	B	B
S4_2674152	28.8192	A	B	B
S4_2676251	28.8192	A	B	B
S4_2721745	28.8192	A	B	B
S4_2721779	28.8192	A	B	B
S4_2630790	28.8192	A	B	B
S4_2740250	29.1842	A	B	B
S4_2877121	30.6517	A	B	B
S4_3001074	32.0889	A	B	B
S4_3110692	33.1595	A	B	B
S4_3117791	33.1595	A	B	B
S4_3155407	33.5115	A	B	B
S4_3186728	33.5115	A	B	B
S4_3162832	33.5115	A	B	B
S4_3137995	33.5115	A	B	B
S4_3138496	33.5115	A	B	B
S4_3256761	36.1976	A	B	B
S4_3411399	41.6783	A	B	A
S4_3443106	41.6783	A	B	A
S4_3442970	41.6783	A	B	A
S4_3513022	42.8329	A	B	A
S4_3610100	43.5966	A	B	A
S4_3610122	43.5966	A	B	A
S4_4017957	45.5178	A	B	A
S4_4725764	46.6288	A	B	A
S4_4756372	46.6288	A	B	A
S4_4755399	46.6288	A	B	A
S4_5671049	47.364	A	B	A
S4_5754640	47.364	A	B	A
S4_5757057	47.364	A	B	A
S4_6278806	47.729	A	B	A
S4_6758891	48.0939	A	B	A
S4_8473696	48.4589	A	B	A
S4_8566503	48.4589	A	B	A
S4_8567431	48.4589	A	B	A
S4_8648743	48.4589	A	B	A
S4_7548583	48.4589	A	B	A
S4_8165841	48.4589	A	B	A
S4_9707382	49.1942	A	B	A
S4_9719575	49.1942	A	B	A
S4_10195954	49.9448	A	B	B
S4_10195995	49.9448	A	B	B
S4_10196022	49.9448	A	B	B
S4_10277415	49.9448	A	B	B
S4_10428895	50.3172	A	B	B
S4_10494516	50.3172	A	B	B
S4_10968873	50.3172	A	B	B
S4_11104471	50.3172	A	B	B
S4_10858441	50.3172	A	B	B
S4_11344752	51.452	A	B	B
S4_13151547	53.7758	A	B	B
S4_13152144	53.7758	A	B	B
S4_14306824	57.4372	B	B	B
S4_14561737	59.4747	B	B	B
S4_14584286	60.2551	B	B	B
S4_15861202	63.9837	B	B	B
S4_15854018	63.9837	B	B	B
S4_15366867	63.9837	B	B	B
S4_15992748	66.578	B	B	B
S4_16585932	69.6962	B	B	B
S4_16585965	69.6962	B	B	B
S4_16928989	70.1064	B	B	B
S4_17461207	70.9189	B	B	B
S4_18935901	72.9565	B	B	B
S4_19716024	72.9565	B	B	B
S4_20143698	74.9941	B	B	B
S4_20222555	74.9941	B	B	B
S4_20296011	74.9941	B	B	B
S4_20926254	75.7885	B	B	B
S4_21040794	75.7885	B	B	B
S4_21102058	75.7885	B	B	B
S4_21486047	77.8004	B	B	B
S4_21641127	77.8004	B	B	B
S4_21651380	77.8004	B	B	B
S4_21652475	77.8004	B	B	B
S4_21507155	77.8004	B	B	B
S4_22532260	78.5808	B	B	B
S4_23744558	79.3611	B	B	B
S4_25496808	81.6453	B	B	B
S4_25285629	81.6453	B	B	B
S4_25256296	81.6453	B	B	B
S4_24498710	81.9973	B	B	B
S4_24256749	82.3493	B	B	B
S4_24236694	82.3493	B	B	B
S4_24038918	82.3493	B	B	B
S4_24004125	82.3493	B	B	B
S4_24005447	82.3493	B	B	B
S4_26397130	85.2572	B	A	B
S4_26504127	85.2572	B	A	B
S4_26491919	85.2572	B	A	B
S4_26465939	85.2572	B	A	B
S4_26462696	85.2572	B	A	B
S4_26462749	85.2572	B	A	B
S4_26462738	85.2572	B	A	B
S4_26465834	85.2572	B	A	B
S4_27493879	85.5972	B	A	B
S4_27502413	85.5972	B	A	B
S4_27578777	85.5972	B	A	B
S4_27624344	85.932	B	A	B
S4_27624278	85.932	B	A	B
S4_27868106	87.7204	B	A	B
S4_28057027	89.6417	B	A	B
S4_28597859	94.7483	B	A	B
S4_28787848	96.7859	B	A	B
S4_28787872	96.7859	B	A	B
S4_28812795	97.5803	B	A	B
S4_28961789	99.2352	B	A	B
S4_29015782	99.2352	B	A	B
S4_29065794	99.2352	B	A	B
S4_29065832	99.2352	B	A	B
S4_29088258	99.2352	B	A	B
S4_29119181	99.6454	B	A	B
S4_29214914	100.056	B	A	B
S4_29770597	106.101	B	A	B
S4_29951263	106.929	B	A	B
S4_29969315	107.34	B	A	B
S4_30081035	107.34	B	A	B
S4_30108207	107.34	B	A	B
S4_30108294	107.34	B	A	B
S4_30144781	108.593	B	A	B
S4_30173901	108.593	B	A	B
S4_30359583	109.823	B	A	B
S4_30380153	109.823	B	A	B
S4_30439116	109.823	B	A	B
S4_30669472	111.86	B	A	B
S4_30709216	112.655	B	A	B
S4_31030627	116.949	B	A	-
S4_31075566	117.343	B	A	B
S4_31075642	117.343	B	A	B
S4_31158604	118.137	B	A	B
S4_31204555	118.137	B	A	B
S4_31238673	118.531	B	A	B
S4_31252747	118.531	B	A	B
S4_31323034	118.925	B	A	B
S4_31622377	120.926	B	A	B
S4_31622128	120.926	B	A	B
S4_31713723	120.926	B	A	B
S4_31723706	120.926	B	A	B
S4_31779137	121.305	B	A	B
S4_31859045	122.856	B	A	B
S4_31966688	123.654	B	A	B
S4_31981834	123.654	B	A	B
S4_32131283	125.782	B	A	B
S4_32248923	126.594	B	A	B
S4_32269863	126.594	B	A	B
S4_32300197	126.594	B	A	B
S4_32303782	126.594	B	A	B
S4_32600920	128.682	B	A	B
S4_32702246	130.368	B	A	B
S4_32724788	130.368	B	A	B
S4_32724821	130.368	B	-	B
S4_33086929	132.097	B	A	B
S4_33189794	134.796	B	A	A
S4_33294576	134.796	B	A	-
S4_33312087	134.796	B	A	A
S4_33347234	134.796	B	A	A
S4_33398868	135.224	B	A	A
S4_33399002	135.224	B	A	A
S4_33399070	135.224	B	A	A
S4_33484517	136.088	B	A	A
S4_33567454	136.953	B	A	A
S4_33632270	137.38	B	A	A
S4_33632563	137.38	B	A	A
S4_33759852	139.144	B	A	A
S4_33785554	139.144	B	A	A
S4_33797155	139.144	B	A	A
S4_33834796	139.144	B	A	A
S4_33975548	140.428	B	A	A
S4_34024085	141.681	B	A	A
S4_34055196	142.091	B	A	A
S4_34082697	142.501	B	A	-
S4_34082697	142.501	B	A	-
S4_34135354	142.501	B	A	A
S4_34180852	142.501	B	A	-
S4_34206590	142.501	B	A	A
S4_34223481	142.501	B	A	A
S5_36677	0	B	B	B
S5_72710	0	B	B	B
S5_118308	0	B	B	B
S5_251206	0.419702	B	B	B
S5_819266	6.172	B	B	B
S5_907139	6.59988	B	B	B
S5_942524	6.59988	B	B	B
S5_1514013	19.162	B	B	B
S5_1892781	22.2803	B	B	B
S5_2043123	23.9667	B	B	B
S5_2141106	25.6215	B	B	B
S5_2221197	26.4019	B	B	B
S5_2221241	26.4019	B	B	B
S5_2273525	26.7888	B	B	B
S5_2275391	26.7888	B	B	B
S5_2726777	30.0742	B	B	B
S5_2766921	30.0742	B	B	B
S5_2858743	30.453	B	B	B
S5_2913521	32.0402	B	B	B
S5_2955144	33.2206	B	B	B
S5_2990983	33.2206	B	B	B
S5_3472573	35.5047	B	B	B
S5_3831207	36.2136	B	B	B
S5_4024982	37.2842	B	B	B
S5_4100672	37.2842	B	B	B
S5_4022472	37.2842	B	B	B
S5_4100623	37.2842	B	B	B
S5_4208251	38.3768	B	B	B
S5_4193300	38.3768	B	B	B
S5_6044463	43.1724	B	B	B
S5_6044545	43.5448	B	B	B
S5_6810744	45.0697	B	B	B
S5_6412266	45.0697	B	B	B
S5_8981242	49.5912	B	B	B
S5_13272541	50.9561	B	B	B
S5_13555818	51.291	B	B	B
S5_13918545	51.6197	B	B	B
S5_14759610	51.9484	B	B	B
S5_16214321	52.9466	B	B	B
S5_16214375	52.9466	B	B	B
S5_20703035	55.4333	B	B	B
S5_20703152	55.4333	B	B	B
S5_20655017	55.4333	B	B	B
S5_20760915	55.7797	B	B	B
S5_22822569	58.3203	B	B	B
S5_22650955	58.3203	B	B	B
S5_22651076	58.3203	B	B	B
S5_22875514	58.3203	B	B	B
S5_22526564	58.3203	B	B	B
S5_22650994	58.3203	B	B	B
S5_23928244	59.4129	B	B	B
S5_23928187	59.4129	B	B	B
S5_23928244	59.4129	B	B	B
S5_24296585	60.136	B	B	B
S5_24365016	61.6035	B	B	B
S5_24431676	63.1026	B	B	B
S5_24432281	63.1026	B	B	B
S5_24547918	63.4676	B	B	B
S5_24605826	64.179	B	B	B
S5_24613028	64.519	B	B	B
S5_24652307	64.8655	B	B	B
S5_24652361	64.8655	B	B	B
S5_24791006	65.2244	B	B	B
S5_24957179	65.5968	B	B	B
S5_25229866	66.3772	B	B	B
S5_25036350	66.3772	B	B	B
S5_25081882	66.3772	B	B	B
S5_26193386	75.889	B	B	B
S5_26682454	77.5135	B	B	B
S5_26750610	77.5135	B	B	B
S5_26766636	77.5135	B	B	B
S5_26775764	77.5135	B	B	B
S5_26976581	79.1007	B	B	B
S5_26976080	79.1007	B	B	B
S5_26993475	79.1007	B	B	B
S5_27121084	80.6878	B	B	B
S5_27121114	80.6878	B	B	B
S5_27170572	81.0817	B	B	B
S5_27181036	81.0817	B	B	B
S5_27181084	81.0817	B	B	B
S5_27187866	81.0817	B	B	B
S5_27188909	81.0817	B	B	B
S5_27188971	81.0817	B	B	B
S5_27194925	81.0817	B	B	B
S5_27206334	81.0817	B	B	B
S5_27206343	81.0817	B	B	B
S5_27275330	81.0817	B	B	B
S5_27332944	82.2835	B	B	B
S5_27353196	82.2835	B	B	B
S5_27628291	84.3712	B	A	B
S5_27772725	84.7814	B	A	B
S5_27806480	86.4678	B	A	B
S5_27810273	86.4678	B	A	B
S5_27830065	86.4678	B	A	B
S5_27848381	86.4678	B	A	B
S5_27852627	86.4678	B	A	B
S5_28109013	88.5554	B	A	B
S5_28116950	88.5554	B	A	B
S5_28161178	88.5554	B	A	B
S5_28199632	88.9493	B	A	B
S5_28305288	90.9869	B	A	B
S5_28413407	92.6417	B	A	B
S5_28413421	92.6417	B	A	B
S5_28413439	92.6417	B	A	B
S5_28589409	95.6194	B	A	B
S5_29019168	99.348	B	A	B
S5_29082920	99.348	B	A	B
S5_29139465	99.348	B	A	B
S5_29223304	99.348	B	A	B
S5_29223381	99.348	B	A	B
S6_158029	0	A	A	B
S6_147247	0	A	A	B
S6_254861	0	A	A	B
S6_379299	0	A	A	B
S6_558910	0.393887	A	A	B
S6_524144	0.393887	A	A	B
S6_558880	0.393887	A	A	B
S6_484279	0.393887	A	A	B
S6_484236	0.393887	A	A	B
S6_804486	3.2964	A	B	B
S6_880838	4.49821	B	B	B
S6_907054	4.8921	B	B	B
S6_907071	4.8921	B	B	B
S6_916644	4.8921	B	B	B
S6_983634	5.28598	B	B	B
S6_983658	5.28598	B	B	B
S6_1047706	6.48779	B	B	B
S6_1189472	7.28223	B	B	B
S6_1198412	7.28223	B	B	B
S6_1302734	8.48404	B	B	B
S6_1363828	10.5717	B	B	B
S6_1402845	11.8249	A	B	B
S6_1440523	11.8249	A	B	B
S6_1519098	12.6527	A	B	B
S6_1519135	12.6527	A	B	B
S6_1684577	15.23	A	B	B
S6_1699241	15.23	A	B	B
S6_1762141	16.9163	A	B	B
S6_1914568	18.1695	A	B	B
S6_1956125	18.5797	A	B	B
S6_1963614	18.5797	A	B	B
S6_2116299	19.8329	A	B	B
S6_2255741	21.086	A	B	B
S6_2288600	23.1351	A	B	B
S6_2375091	24.2698	A	B	B
S6_2438361	24.2698	A	B	B
S6_2481924	24.6348	A	B	B
S6_2621365	25.3701	A	B	B
S6_2691478	26.1207	A	B	B
S6_2748425	27.7079	A	B	B
S6_2815995	29.3627	A	B	B
S6_2966321	29.7729	A	B	B
S6_2999212	30.6008	A	B	B
S6_2999257	30.6008	A	B	B
S6_3218247	32.7285	A	A	B
S6_3227391	32.7285	A	A	B
S6_3311098	32.7285	A	A	B
S6_3416241	33.9816	A	A	B
S6_3423600	33.9816	A	A	B
S6_3497675	33.9816	A	A	B
S6_3754884	35.6365	H	A	B
S6_3802855	36.0304	H	A	B
S6_3954133	37.2322	H	A	B
S6_4074108	38.8483	H	A	B
S6_4134969	38.8483	H	A	B
S6_4229265	39.2422	H	A	B
S6_4277153	39.2422	H	A	B
S6_4310120	39.2422	H	A	B
S6_4552376	42.1447	H	A	A
S6_4597103	42.5386	H	A	A
S6_4597163	42.5386	H	A	A
S6_4610085	42.9325	H	A	A
S6_4622783	43.3264	H	A	A
S6_4785824	44.5622	A	A	A
S6_5034517	47.5975	A	A	A
S6_5089564	48.0077	A	A	A
S6_5175540	48.4179	A	A	A
S6_5236920	49.2458	A	A	A
S6_5247322	49.2458	A	A	A
S6_5269304	49.2458	A	A	A
S6_5420131	50.5296	A	A	A
S6_5541959	50.5296	A	A	A
S6_5709950	50.9575	A	A	A
S6_5724133	50.9575	A	A	A
S6_5864488	52.6863	A	A	A
S6_5947471	53.5141	A	A	A
S6_6004894	54.342	A	A	A
S6_6043604	54.7522	A	A	A
S6_6062186	54.7522	A	A	A
S6_6490701	58.7641	B	A	A
S6_6490723	58.7641	-	A	A
S6_6498950	58.7641	B	A	A
S6_6540885	58.7641	B	A	A
S6_6873089	58.7641	B	A	A
S6_7082199	60.8918	B	A	A
S6_7082253	60.8918	B	A	A
S6_7361233	61.7394	B	A	A
S6_7543634	63.0486	B	A	A
S6_7543634	63.0486	B	A	A
S6_7735840	64.3325	B	A	A
S6_8817093	65.1603	B	A	A
S6_9163057	66.8559	B	A	A
S6_10229933	68.5423	B	A	A
S6_10310889	69.3548	B	A	A
S6_10631897	69.7487	B	A	A
S6_10814754	69.7487	B	A	A
S6_11142730	70.1357	B	A	A
S6_10902671	70.1357	B	A	A
S6_11114269	70.1357	B	A	A
S6_12458483	70.8994	B	A	A
S6_12971374	71.2783	B	A	A
S6_13116042	71.6571	B	A	A
S6_14317352	72.4078	B	A	A
S6_14558991	73.967	B	A	A
S6_14559062	73.967	B	A	A
S6_14839731	74.3696	B	A	A
S6_14875894	74.3696	B	A	A
S6_17103096	78.6638	B	A	A
S6_17103043	78.6638	B	A	A
S6_19506835	78.6638	B	A	A
S6_18659573	78.6638	B	A	A
S6_25230368	80.1887	B	A	A
S6_24938151	80.5537	B	A	A
S6_23816906	80.9187	B	A	A
S6_24393849	80.9187	B	A	A
S6_24370514	80.9187	B	A	A
S6_23343028	82.0113	B	A	A
S6_23035109	82.0113	B	A	A
S6_23035027	82.0113	B	A	A
S6_22339841	82.3703	B	A	A
S6_20286905	84.6544	B	A	B
S6_30411794	86.8517	B	A	B
S6_30180388	86.8517	B	A	B
S6_29164710	88.3258	B	A	B
S6_29143055	88.3258	B	A	B
S6_28992288	88.3258	B	A	B
S6_28658203	89.4414	H	A	B
S6_27421625	90.5341	H	A	B
S6_27421620	90.5341	H	A	B
S6_27397287	90.893	H	A	B
S6_27397044	90.893	H	A	B
S6_27317423	91.252	H	A	B
S6_27317409	91.252	H	A	B
S6_26458258	93.5237	H	A	B
S6_26145648	93.5237	H	A	B
S6_31973799	96.6931	-	A	B
S6_31132629	96.6931	B	A	B
S6_31132672	96.6931	B	A	B
S6_31239224	96.6931	B	A	B
S6_31239234	96.6931	B	A	B
S6_31269538	96.6931	B	A	B
S6_31370688	97.0655	-	A	B
S6_31370739	97.0655	-	A	-
S6_31132647	97.438	B	A	B
S6_31314811	97.438	B	A	B
S6_30921497	97.8168	B	A	B
S6_31056058	97.8168	B	A	B
S6_37059049	101.043	B	A	A
S6_37084394	101.043	B	A	A
S6_36932130	102.224	B	A	A
S6_36871974	102.224	B	A	A
S6_36871913	102.224	B	A	A
S6_36620725	102.617	B	A	A
S6_36408648	105.084	B	A	A
S6_35921501	105.084	B	A	A
S6_35801690	106.7	B	A	A
S6_35741773	107.902	B	A	A
S6_35556525	109.132	B	A	A
S6_35365932	109.944	B	A	A
S6_34911978	117.93	B	A	A
S6_34672180	120.907	B	A	A
S6_34545015	120.907	B	A	A
S6_34443797	121.301	B	A	A
S6_34319105	123.302	B	A	-
S6_34297117	123.681	B	A	B
S6_34294866	123.681	B	A	B
S6_34164817	125.233	B	A	B
S6_34013099	126.784	B	A	B
S6_33858165	128.785	B	A	B
S6_33709049	132.22	B	A	B
S6_33693194	132.22	B	A	B
S6_33661632	132.22	B	A	B
S6_33502762	135.339	B	A	B
S6_33176181	137.984	B	B	B
S6_33165827	137.984	B	B	B
S6_33078892	138.812	B	B	B
S6_32938774	139.222	B	B	B
S6_32861504	139.222	B	B	B
S6_32760974	139.222	B	B	B
S7_276507	0	B	A	A
S7_14634	0	B	A	A
S7_14692	0	B	A	A
S7_295140	0	B	A	A
S7_250735	0	B	A	A
S7_250235	0	B	A	A
S7_311756	0.378876	B	A	A
S7_340053	1.14256	B	A	A
S7_655014	7.58408	B	A	B
S7_654924	7.58408	B	A	B
S7_890208	9.90791	B	B	B
S7_898192	9.90791	B	B	B
S7_1044582	12.2317	B	B	B
S7_1106223	12.6042	B	B	B
S7_1185804	13.3394	B	B	B
S7_1191420	13.3394	B	B	B
S7_1237019	14.0775	B	B	B
S7_1328741	14.4424	B	B	B
S7_1451510	15.9346	B	B	B
S7_1480421	16.2996	-	B	B
S7_1701735	19.4691	B	B	B
S7_1852619	20.2327	B	-	B
S7_1925198	20.9834	B	B	B
S7_1987060	21.3483	B	B	B
S7_1963408	21.3483	B	B	B
S7_2346893	26.1849	B	B	B
S7_2436299	26.9202	B	B	B
S7_2413243	26.9202	B	B	B
S7_2545339	28.4794	A	B	B
S7_2677741	30.0665	A	B	B
S7_2826621	31.2013	A	B	B
S7_2845202	31.5663	A	B	B
S7_4346710	34.6275	A	B	B
S7_4626172	35.3364	A	B	B
S7_4610387	35.3364	A	B	B
S7_4669334	35.3364	A	B	B
S7_4675410	35.3364	A	B	B
S7_4705184	35.6884	A	B	B
S7_4746618	36.0404	A	B	B
S7_5129224	37.4777	A	B	B
S7_5132108	37.4777	A	B	B
S7_5136749	37.8297	A	B	B
S7_5184521	37.8297	A	B	B
S7_5253329	38.1886	A	B	B
S7_5631262	38.561	A	B	B
S7_5631324	38.561	A	B	B
S7_5678827	38.561	A	B	B
S7_5703550	38.561	A	B	B
S7_5704835	38.561	A	B	B
S7_5946545	38.9399	A	B	B
S7_5953577	38.9399	A	B	B
S7_7538450	42.1094	A	B	B
S7_7991192	42.1094	A	B	B
S7_8113146	42.1094	A	B	B
S7_8118751	42.8446	A	B	B
S7_8643727	43.9373	A	B	B
S7_8604033	43.9373	A	B	B
S7_8687408	43.9373	A	B	B
S7_9245203	44.2837	A	B	B
S7_9245218	44.2837	A	B	B
S7_9960265	44.9813	A	B	B
S7_10118181	44.9813	A	B	B
S7_10524042	45.679	H	B	B
S7_12649026	46.0254	H	B	B
S7_13222433	46.0254	H	B	B
S7_13544511	46.0254	H	B	B
S7_15344018	46.0254	H	B	B
S7_15439806	46.0254	H	B	B
S7_16124177	46.0254	H	B	B
S7_16145914	46.0254	H	B	B
S7_16463116	46.0254	H	B	B
S7_18032290	46.0254	H	B	B
S7_18123626	46.0254	H	B	B
S7_19092474	46.3775	H	B	B
S7_20595179	47.4701	H	B	B
S7_20715885	47.4701	H	B	B
S7_21605551	50.1723	A	B	B
S7_21666194	50.1723	A	B	B
S7_21788884	50.5373	A	B	B
S7_21868716	50.5373	A	B	B
S7_21928409	50.5373	A	B	B
S7_22001823	50.5373	A	B	B
S7_22004383	50.5373	A	B	B
S7_22156625	50.9022	A	B	B
S7_22612008	52.0132	A	B	B
S7_22984437	52.0132	A	B	B
S7_23200889	52.7638	A	B	A
S7_23398970	53.1427	A	B	A
S7_23500135	53.923	A	B	A
S7_23500210	53.923	A	B	A
S7_23572953	54.3169	A	B	A
S7_23655538	54.7108	A	B	A
S7_23674883	55.1047	A	B	A
S7_23695029	55.1047	A	B	A
S7_23696816	55.1047	A	B	A
S7_23830250	56.3065	A	B	B
S7_23830322	56.3065	A	B	B
S7_23938466	57.5083	A	B	B
S7_23969090	59.1244	A	B	B
S7_23969109	59.1244	A	B	B
S7_24028344	59.5183	A	B	B
S7_24050504	59.9122	A	B	B
S7_24183056	61.114	A	B	B
S7_24234051	61.114	A	B	B
S7_25807652	73.7053	A	B	B
S7_25808686	73.7053	A	B	B
S7_25911377	75.3214	A	B	B
S7_25914597	75.3214	A	B	B
S7_26523745	78.9828	A	B	B
S7_26524607	78.9828	A	B	B
S7_26524653	78.9828	A	B	B
S7_26624203	79.3477	A	B	B
S7_26693423	80.0709	A	B	B
S7_26717601	80.0709	A	B	B
S7_26995263	84.9944	A	A	B
S7_27368689	89.8082	A	A	B
S7_27426622	90.6027	B	-	B
S7_27489228	91.8045	B	A	B
S7_27496416	91.8045	B	A	B
S7_27594481	92.1984	B	A	B
S7_27530026	92.1984	B	A	B
S7_27594423	92.1984	B	A	B
S7_27691882	94.577	B	A	B
S7_27859202	96.1019	B	A	B
S7_28008697	96.4808	B	A	B
S7_28142827	97.6353	B	A	B
S7_28164274	97.6353	B	A	B
S7_28441015	100.862	B	A	B
S7_28489352	102.413	B	A	B
S7_28613361	103.568	B	A	B
S7_28713265	103.947	B	A	B
S7_28722803	103.947	B	A	B
S7_28957572	104.326	B	A	B
S7_28788487	104.326	B	A	B
S8_170763	0	B	B	B
S8_170795	0	B	B	B
S8_310800	0.386961	B	B	B
S8_328008	0.386961	B	B	B
S8_328079	0.386961	B	B	B
S8_310774	0.386961	B	B	B
S8_310793	0.386961	B	B	B
S8_406453	1.52171	B	B	B
S8_407940	1.52171	B	B	B
S8_437406	1.52171	B	B	B
S8_699909	3.04664	B	B	B
S8_757314	3.42551	B	B	B
S8_761165	3.42551	B	B	B
S8_790675	3.80439	B	B	B
S8_842468	4.18326	B	B	B
S8_928329	4.56214	B	B	B
S8_914565	4.56214	B	B	B
S8_928358	4.56214	B	B	B
S8_1023978	5.71668	B	B	B
S8_1193641	7.27588	B	B	B
S8_1337431	8.02651	B	B	B
S8_1415775	8.39148	B	B	B
S8_1709667	9.91641	B	B	B
S8_1750760	10.2953	-	B	B
S8_1954572	13.5806	B	B	B
S8_2133277	15.6182	B	B	B
S8_2314430	18.1467	-	B	B
S8_2550184	22.6099	A	B	B
S8_2557187	22.6099	A	B	B
S8_2625561	23.4378	A	B	B
S8_2632047	23.4378	A	B	B
S8_2670194	23.4378	A	B	B
S8_2670205	23.4378	A	B	B
S8_2809643	25.6205	A	B	B
S8_2877423	26.0483	A	B	B
S8_3752673	33.4359	A	B	B
S8_3618703	33.4359	A	B	B
S8_3478059	33.8083	A	B	B
S8_3478082	33.8083	A	B	B
S8_4017541	38.2451	A	A	B
S8_4017578	38.2451	A	A	B
S8_4257261	40.5689	A	A	B
S8_4313441	40.9413	A	A	B
S8_4429709	41.692	A	A	B
S8_4454401	42.0709	A	A	B
S8_4584469	42.4497	A	A	B
S8_4743479	44.4506	A	A	B
S8_4775917	44.4506	A	A	B
S8_4889118	44.8533	A	A	B
S8_5084946	47.3818	A	A	B
S8_5103251	47.3818	A	A	B
S8_5319126	51.2099	A	B	B
S8_5383181	51.9902	A	B	B
S8_5454215	53.1448	A	B	B
S8_5530094	53.9085	A	B	B
S8_5571175	53.9085	A	B	B
S8_5571205	53.9085	A	B	B
S8_5571233	53.9085	A	B	B
S8_5571311	53.9085	A	B	B
S8_5540353	53.9085	A	B	B
S8_5709120	55.0432	A	B	B
S8_5695551	55.0432	A	B	B
S8_5709147	55.0432	A	B	B
S8_5836386	56.9223	A	B	B
S8_5967276	57.2873	A	B	B
S8_6074818	59.6111	A	B	B
S8_6106964	59.6111	A	B	B
S8_6184099	60.7656	A	B	B
S8_6193881	61.1445	A	B	B
S8_6193917	61.1445	A	B	B
S8_6213499	62.2602	A	B	B
S8_6233870	62.969	A	B	B
S8_6233875	62.969	A	B	B
S8_6241731	62.969	A	B	B
S8_6241925	62.969	A	B	B
S8_6289950	63.321	A	B	B
S8_6325746	63.68	A	B	B
S8_6408975	65.1791	A	B	B
S8_6415399	65.1791	A	B	B
S8_6602162	65.5441	A	B	B
S8_6608185	65.5441	A	B	B
S8_6825920	66.655	A	B	B
S8_6844208	66.655	A	B	B
S8_9021703	72.1357	A	B	B
S8_9036389	72.1357	A	B	B
S8_9021662	72.1357	A	B	B
S8_7210902	72.9161	A	B	B
S8_7273543	72.9161	A	B	B
S8_7273505	72.9161	A	B	B
S8_9299005	77.0202	A	B	B
S8_9630609	78.6073	A	B	B
S8_9648154	78.6073	A	B	B
S8_9576135	78.6073	A	B	B
S8_9835534	80.2622	B	B	B
S8_9922673	80.6724	B	B	B
S8_9988116	80.6724	B	B	B
S8_10303184	84.273	B	B	B
S8_10379112	84.273	B	B	B
S8_14379371	84.7008	B	B	B
S8_17825711	86.0101	B	B	B
S8_17528828	86.0101	B	B	B
S8_17287346	86.0101	B	B	B
S8_16473731	86.0101	B	B	B
S8_18198897	86.438	B	B	B
S8_18198886	86.438	B	B	B
S8_19414533	87.3022	B	B	B
S8_19414575	87.3022	B	B	B
S8_20917391	87.7301	B	B	B
S8_21653628	88.5777	B	B	B
S8_22542363	90.6653	B	B	B
S8_22542415	90.6653	B	B	B
S8_22835748	91.0592	B	B	B
S8_22840271	91.0592	B	B	B
S8_24226621	91.4531	B	B	B
S8_24226669	91.4531	B	B	B
S8_24863686	93.454	B	B	B
S8_25534579	94.6085	B	B	B
S8_25173535	94.6085	B	B	B
S8_25355623	94.6085	B	B	B
S8_26184452	94.9874	B	B	B
S8_26418940	95.7511	B	B	B
S8_26522567	96.1299	B	B	B
S8_26522591	96.1299	B	B	B
S8_26524019	96.1299	B	B	B
S8_27071987	97.6548	B	B	B
S8_27431125	98.3901	B	B	B
S8_27517915	100.356	B	B	B
S8_27865075	100.356	B	B	-
S8_30579805	109.433	B	B	B
S8_30601833	109.433	B	B	B
S8_31257542	109.433	B	B	B
S8_30297293	109.433	B	B	B
S8_30579839	109.433	B	B	B
S8_31323550	111.434	B	B	B
S8_31331256	111.434	B	B	B
S8_31323478	111.434	B	B	B
S8_31873770	114.284	B	B	B
S8_31970534	115.939	B	B	B
S8_32226186	121.916	B	B	B
S8_32318700	122.327	B	B	B
S8_32348320	123.158	-	B	B
S8_32680375	130.987	B	B	B
S8_32712224	131.366	B	B	B
S8_33104343	133.321	B	B	B
S8_33261013	133.321	B	B	B
S8_33261162	133.321	B	B	B
S8_33104241	133.321	B	B	B
S8_33366576	135.276	B	B	B
S8_34652046	139.005	B	B	B
S8_33905806	139.005	B	B	B
S8_33918215	139.005	B	B	B
S8_34033885	139.005	B	B	B
S8_34736596	139.005	B	B	B
S9_88850	0	A	B	B
S9_271587	0	A	B	B
S9_199736	0	A	B	B
S9_545604	2.36487	A	B	B
S9_545697	2.36487	A	B	B
S9_669690	4.3303	A	B	B
S9_861242	7.06317	A	B	B
S9_1002576	9.38701	A	B	B
S9_1046636	12.1859	A	B	B
S9_1044878	12.1859	A	B	B
S9_1056656	12.1859	A	B	B
S9_1149367	14.1071	A	B	B
S9_1166734	14.1071	A	B	B
S9_1457118	15.5746	A	B	B
S9_1359755	15.5746	A	B	B
S9_1556323	16.6281	A	B	B
S9_1782230	19.8899	A	B	B
S9_1732671	19.8899	A	B	B
S9_1732694	19.8899	A	B	B
S9_1886917	22.3766	A	B	B
S9_2154238	24.165	A	B	B
S9_2164319	24.165	A	B	B
S9_2335403	25.974	A	A	B
S9_2335450	26.333	A	A	B
S9_2749101	28.9586	A	A	B
S9_2917265	29.3106	A	A	-
S9_4017434	32.7374	A	A	B
S9_4278600	33.1024	A	A	B
S9_4226528	33.1024	A	A	B
S9_4538755	34.9815	A	A	B
S9_4656957	35.3539	A	A	B
S9_4673257	35.3539	A	A	B
S9_4673279	35.3539	A	A	B
S9_4818226	35.7263	A	A	B
S9_4911270	35.7263	A	A	B
S9_5057304	36.0912	A	A	B
S9_5518633	36.0912	A	A	B
S9_5519163	36.0912	A	A	B
S9_5523173	36.0912	A	A	B
S9_5526175	36.0912	A	A	B
S9_5825240	36.8293	A	A	B
S9_5947595	36.8293	A	A	B
S9_6445961	38.7084	A	A	B
S9_7038981	39.0808	A	A	B
S9_7044128	39.0808	A	A	B
S9_7044243	39.0808	A	A	B
S9_7666984	39.4597	A	A	B
S9_8030501	41.0113	A	A	B
S9_8219558	41.0113	A	A	B
S9_8031374	41.0113	A	A	B
S9_8121762	41.0113	A	A	B
S9_8750417	42.5705	A	A	B
S9_9267975	42.5705	A	A	B
S9_9270301	42.5705	A	A	B
S9_10019926	44.5359	A	A	A
S9_10047863	44.5359	A	A	A
S9_12020305	46.5478	A	A	A
S9_13056906	47.3423	A	A	B
S9_13056908	47.3423	A	A	B
S9_13056908	47.3423	A	A	B
S9_15436069	48.5441	A	A	-
S9_17299419	51.2937	A	A	B
S9_18588240	53.4106	A	A	B
S9_18690689	53.7454	A	A	B
S9_18725175	54.4297	A	A	B
S9_18821527	54.7697	A	A	B
S9_18821519	54.7697	A	A	B
S9_20233384	58.7883	A	A	B
S9_20393879	62.0302	A	A	A
S9_20525819	63.4506	A	A	A
S9_20539831	63.4506	A	A	A
S9_20539840	63.4506	A	A	A
S9_20976306	71.1168	B	A	A
S9_21066523	73.038	B	A	A
S9_21344351	73.7733	B	A	A
S9_21443032	74.5085	B	A	A
S9_21565765	74.5085	B	A	A
S9_21565812	74.5085	B	A	A
S9_21450938	74.5085	B	A	A
S9_21547871	74.5085	B	A	A
S9_21840570	76.3564	B	A	A
S9_21849583	76.3564	B	A	A
S9_21891932	77.0652	B	A	A
S9_21897793	77.0652	B	A	A
S9_21926313	78.1579	B	A	A
S9_22032960	80.4817	B	A	A
S9_22170203	83.7081	B	A	A
S9_22323133	85.2953	B	A	A
S9_22338305	85.2953	B	A	A
S9_22873802	87.7169	B	A	A
S9_22869846	87.7169	B	A	A
S9_22963012	87.7169	B	A	A
S9_22891446	87.7169	B	A	A
S9_23390194	95.0096	B	A	A
S9_23667706	97.0973	B	A	A
S9_23675849	97.8917	B	A	A
S9_23687986	97.8917	B	A	A
S9_23693999	97.8917	B	A	A
S9_23925103	99.9794	B	A	A
S9_24002207	102.524	B	A	A
S9_24079937	103.319	B	A	A
S9_24156230	104.906	B	A	A
S9_24154288	104.906	B	A	A
S9_24378337	108.191	B	A	A
S9_24578108	109.846	B	A	A
S9_24723421	110.694	B	A	A
S9_24761205	111.558	B	A	A
S9_24771513	111.986	B	A	A
S9_24816667	112.414	B	A	A
S9_24880282	113.278	B	B	A
S9_24931256	113.278	B	B	A
S9_24970846	113.278	B	B	A
S9_25002961	113.278	B	B	A
S9_25002968	113.278	B	B	A
S10_16445	0	B	A	B
S10_266289	0.33481	B	A	B
S10_442602	1.00868	B	A	B
S10_444377	1.00868	B	A	B
S10_444302	1.00868	B	A	B
S10_712450	4.37872	B	A	B
S10_712613	4.37872	B	A	B
S10_712548	4.37872	B	A	B
S10_747076	6.29997	B	A	B
S10_792802	6.67885	B	A	B
S10_896369	8.20377	B	A	B
S10_1292398	8.93902	B	A	B
S10_1011682	9.30399	B	A	B
S10_1122396	9.30399	B	A	B
S10_1128541	9.30399	B	A	B
S10_1203602	10.0271	B	A	B
S10_1203830	10.0271	B	A	B
S10_1213561	10.0271	B	A	B
S10_1499719	10.7502	B	A	B
S10_1499662	10.7502	B	A	B
S10_1441612	10.7502	B	A	B
S10_1439358	10.7502	B	A	B
S10_1439293	10.7502	B	A	B
S10_1416306	10.7502	B	A	B
S10_1339107	10.7502	B	A	B
S10_1448976	10.7502	B	A	B
S10_1785811	15.11	B	A	B
S10_1806551	15.11	B	A	B
S10_1965042	17.8429	A	A	B
S10_2044561	17.8429	A	A	B
S10_2073939	18.2217	A	A	B
S10_2106172	18.2217	A	A	B
S10_2227885	19.4021	A	A	B
S10_2227885	19.4021	A	A	B
S10_2206788	19.4021	A	A	B
S10_2481311	21.4397	A	A	A
S10_2473682	21.4397	A	A	A
S10_2433525	21.4397	A	A	A
S10_2366901	21.4397	A	A	A
S10_2486022	21.8266	A	A	A
S10_2612523	23.4138	A	A	A
S10_2604073	23.4138	A	A	A
S10_2685087	23.8077	A	A	A
S10_2715630	25.4238	A	A	A
S10_2764258	25.4238	A	A	A
S10_2965289	27.0399	A	A	A
S10_3090744	29.5062	A	A	A
S10_3104178	29.9001	A	A	A
S10_3195274	30.6946	A	A	A
S10_3152022	30.6946	A	A	A
S10_3299913	31.8964	A	A	A
S10_3380777	32.6908	A	A	A
S10_3357006	32.6908	A	A	A
S10_3356988	32.6908	A	A	A
S10_3443305	33.0847	A	A	A
S10_3449942	33.0847	A	A	A
S10_3561283	36.9128	A	A	A
S10_3947015	37.3067	A	A	A
S10_3947051	37.3067	A	A	A
S10_3946945	37.3067	A	A	A
S10_3875503	37.3067	A	A	A
S10_3649826	37.3067	A	A	A
S10_4159951	40.2844	B	A	A
S10_4262545	41.9708	B	A	A
S10_4402720	44.4993	B	A	A
S10_4471687	46.0864	B	A	A
S10_4592033	47.241	B	A	A
S10_4620325	47.241	B	A	A
S10_4620362	47.241	B	A	A
S10_4772308	48.4213	B	A	A
S10_4712099	48.4213	B	A	A
S10_4829741	48.8152	B	A	A
S10_4906542	49.6097	B	A	A
S10_4906533	49.6097	B	A	A
S10_4890469	49.6097	B	A	A
S10_4890417	49.6097	B	A	A
S10_5403558	58.728	B	B	B
S10_5403517	58.728	B	B	B
S10_6176199	59.9579	B	B	B
S10_5622466	59.9579	B	B	B
S10_6320419	61.9955	B	B	B
S10_6327382	62.3894	B	B	B
S10_6591250	63.5912	B	B	B
S10_6585462	63.5912	B	B	B
S10_6861870	65.9698	B	B	B
S10_7069364	67.0624	B	B	B
S10_7102114	67.0624	B	B	B
S10_7217912	67.4144	B	B	B
S10_7223727	67.4144	B	B	B
S10_7223787	67.4144	B	B	B
S10_7288722	67.4144	B	B	B
S10_7288747	67.4144	B	B	B
S10_11913244	70.4058	B	B	B
S10_11214484	70.4058	B	B	B
S10_10989151	70.4058	B	B	B
S10_10923010	70.4058	B	B	B
S10_16613930	73.8556	B	B	A
S10_17503556	73.8556	B	B	A
S10_15529408	73.8556	B	B	A
S10_18404149	76.8787	B	B	A
S10_18404302	76.8787	B	B	A
S10_18582800	77.2308	B	B	A
S10_18713745	77.2308	B	B	A
S10_19073428	77.5897	B	B	A
S10_19139225	77.5897	B	B	A
S10_19868596	80.563	B	B	A
S10_20067305	80.903	B	B	A
S10_20019059	80.903	B	B	A
S10_20122932	81.243	B	B	A
S10_20123037	81.243	B	B	A
S10_20525830	81.9273	A	B	A
S10_21497124	82.2673	A	B	A
S10_21384492	82.2673	A	B	A
S10_21874506	87.235	A	B	A
S10_21874476	87.235	A	B	A
S10_22031474	88.4649	A	B	H
S10_25846107	89.6452	A	B	H
S10_25894079	89.6452	A	B	H
S10_24569921	90.7998	A	B	H
S10_24569837	90.7998	A	B	H
S10_24117951	90.7998	A	B	H
S11_202328	0	B	A	A
S11_312800	0	B	A	A
S11_353786	0	B	A	A
S11_457989	0.763682	B	A	A
S11_524214	1.56148	B	A	A
S11_580716	1.56148	B	A	-
S11_2371558	6.97312	B	H	A
S11_2555146	6.97312	B	H	A
S11_2640597	9.50164	B	H	A
S11_2640641	9.50164	B	H	A
S11_2640641	9.50164	B	H	A
S11_2640651	9.50164	B	H	A
S11_2739636	10.3295	A	H	A
S11_2932957	10.7397	A	H	A
S11_3455778	13.7174	A	H	A
S11_3465536	13.7174	A	H	A
S11_3546779	14.5118	A	H	A
S11_3600057	15.3062	A	H	A
S11_3668461	16.1007	A	H	A
S11_3721163	16.4946	A	H	A
S11_3756811	17.6964	A	H	A
S11_3865103	18.0903	A	-	A
S11_3870862	18.0903	A	H	A
S11_4172598	23.1038	A	H	A
S11_4151992	23.1038	A	H	A
S11_4152033	23.1038	A	H	A
S11_4228955	23.1038	A	H	A
S11_1775502	29.4969	A	H	A
S11_1809287	29.4969	A	H	A
S11_1383931	31.0485	A	H	A
S11_988978	33.4134	A	H	A
S11_2317796	33.4134	A	H	A
S11_2275201	33.4134	A	H	A
S11_2275252	33.4134	A	H	-
S11_2275252	33.4134	A	H	-
S11_2275245	33.4134	A	H	A
S11_2168255	34.1937	A	H	A
S11_2186179	34.1937	A	H	A
S11_4677061	35.0062	A	H	A
S11_4723706	35.0062	A	H	A
S11_4792121	35.4089	A	H	A
S11_4805374	35.4089	A	H	A
S11_4962359	36.2033	A	H	A
S11_5479361	38.625	A	H	A
S11_5786404	39.3756	A	H	A
S11_7069329	40.1109	A	-	A
S11_7077665	40.1109	A	H	A
S11_8831824	46.9986	A	B	A
S11_8942460	46.9986	A	B	A
S11_9286282	46.9986	A	B	A
S11_9735874	46.9986	A	B	A
S11_9735915	46.9986	A	B	A
S11_10168635	47.7492	A	B	A
S11_11072333	47.7492	A	B	A
S11_11072408	47.7492	A	B	A
S11_11208478	47.7492	A	B	A
S11_11219557	47.7492	A	B	A
S11_11347401	47.7492	A	B	A
S11_12295301	48.1142	A	B	A
S11_12827168	48.1142	A	B	A
S11_11469315	48.1142	A	B	A
S11_12248392	48.1142	A	B	A
S11_15334437	48.8494	A	B	A
S11_16409639	49.2144	A	B	A
S11_16195984	49.2144	A	B	A
S11_16284438	49.2144	A	B	A
S11_16806568	49.9496	A	B	A
S11_17494361	49.9496	A	B	A
S11_18935366	50.6849	A	B	A
S11_18935315	50.6849	A	B	A
S11_18956844	50.6849	A	B	A
S11_19273477	52.5327	A	B	A
S11_20296081	53.5863	A	B	A
S11_20303260	53.5863	A	B	A
S11_20904772	56.4811	A	B	A
S11_21142923	56.8275	A	B	A
S11_21259039	57.1796	A	B	A
S11_21615426	57.8884	A	B	A
S11_23419884	59.7148	A	B	A
S11_23857006	59.7148	A	B	A
S11_24667888	61.5238	A	B	A
S11_24809010	61.5238	A	B	A
S11_24809010	61.5238	A	B	A
S11_24778568	61.5238	A	B	A
S11_25580385	63.422	A	B	A
S11_25414145	63.809	A	B	A
S11_26230719	65.4334	A	B	A
S11_27320918	65.8204	A	B	A
S11_27643420	66.1992	A	B	A
S11_27662925	66.1992	A	B	A
S11_27643372	66.1992	A	B	A
S11_27794584	67.7242	A	B	A
S11_27999448	69.2232	A	B	A
S11_28098677	69.5882	A	B	A
S11_28098641	69.5882	A	B	A
S11_28286948	71.9121	A	B	A
S11_28348683	72.2909	A	B	A
S11_28909482	74.246	A	B	A
S11_29113537	76.1672	A	B	A
S11_29213661	76.9025	A	B	A
S11_29314773	78.7815	A	B	A
S11_29455618	79.1465	A	B	A
S11_29588837	80.9944	A	B	A
S11_29588875	80.9944	A	B	A
S11_29630096	80.9944	A	B	A
S11_29844067	84.9255	A	B	A
S11_29952168	86.0602	A	B	A
S11_30070483	87.195	A	B	A
S11_30075659	87.9456	A	B	A
S11_30188018	88.3106	A	B	A
S11_30188068	88.3106	A	B	A
S11_30188200	88.6695	A	B	A
S11_30188200	88.6695	A	B	A
S11_30215436	89.3926	A	B	A
S11_30327817	89.7576	A	B	A
S11_30547485	91.2825	A	B	A
S11_33621382	122.683	B	B	A
S11_33796187	122.683	B	B	A
S11_33836188	124.37	B	B	A
S11_33877058	124.37	B	B	-
S11_34079978	125.6	B	B	H
S11_34080894	125.6	B	B	H
S11_34139212	125.6	B	B	H
S11_34367855	125.993	B	B	H
S11_34368164	125.993	B	B	H
S12_82087	0	B	A	A
S12_284678	0	B	A	A
S12_432908	0.378876	B	A	A
S12_618436	1.55923	B	A	A
S12_618496	1.55923	B	A	A
S12_749257	2.73957	B	A	A
S12_942037	4.66082	A	A	A
S12_1055967	6.89467	A	A	A
S12_1053492	6.89467	A	-	A
S12_1204182	7.2467	A	A	A
S12_1270880	8.36233	A	A	A
S12_1323419	8.74121	A	A	A
S12_1490686	10.2661	A	A	A
S12_1557758	11.0168	A	A	A
S12_2094028	16.9734	A	A	A
S12_2489354	17.7371	A	A	A
S12_2489358	17.7371	A	A	A
S12_2759810	18.8527	A	A	A
S12_2900811	19.9454	A	A	A
S12_3464455	19.9454	A	A	A
S12_4018859	22.7442	A	A	A
S12_4094597	23.946	A	A	A
S12_4094655	23.946	A	A	A
S12_4247922	24.3399	A	A	A
S12_4612909	24.3399	A	A	A
S12_4269513	24.3399	A	A	-
S12_8322451	31.6326	B	A	A
S12_9633218	34.0543	B	A	A
S12_9702225	34.0543	B	A	A
S12_9942992	34.0543	B	A	A
S12_9713123	34.0543	B	A	A
S12_9869509	34.0543	B	A	A
S12_9331003	34.4332	B	A	A
S12_10403532	35.6135	B	A	A
S12_10520170	36.0074	B	A	A
S12_10520709	36.0074	B	A	A
S12_10935523	36.4013	B	A	A
S12_11506955	36.4013	B	A	A
S12_12170762	36.7952	B	B	A
S12_12920118	37.1891	B	B	A
S12_16064143	40.9872	B	B	A
S12_16329218	41.3899	B	B	A
S12_16399756	41.3899	B	B	A
S12_16579010	42.2177	B	B	A
S12_17003374	42.2177	B	B	A
S12_17034870	42.2177	B	B	A
S12_19881349	43.9041	B	B	A
S12_20324419	46.4327	B	B	A
S12_20396164	46.8265	B	B	A
S12_20678329	47.2204	B	B	A
S12_20816876	47.6143	B	B	A
S12_21299188	49.6519	B	B	A
S12_21314158	49.6519	B	B	A
S12_21344485	49.6519	B	B	A
S12_21866654	52.4015	B	B	A
S12_21930997	52.4015	B	B	A
S12_22182979	54.5524	B	B	A
S12_22214250	54.5524	B	B	A
S12_22182903	54.5524	B	B	A
S12_22848490	61.4746	B	A	A
S12_22877266	61.4746	B	A	A
S12_23065488	62.8667	B	A	A
S12_23096546	63.2067	B	A	A
S12_23185408	63.2067	B	A	A
S12_24667352	82.8664	B	A	A
S12_24675927	82.8664	B	A	A
S12_24644871	82.8664	B	A	A
S12_24628817	82.8664	B	A	A
S12_24719051	83.2313	B	A	A
S12_24729255	83.2313	B	A	A
S12_24729372	83.2313	B	A	A
S12_24733156	83.2313	B	A	A
S12_24794130	83.5963	B	A	A
S12_24860886	83.5963	B	A	A
S12_25010586	85.0399	B	A	A
S12_25100588	86.0571	B	A	A
S12_25191821	86.0571	B	A	A
S12_25269010	86.7208	B	A	A
S12_25421762	88.0858	B	A	A
S12_25587381	88.7834	B	A	A
S12_25609165	88.7834	B	A	A
S12_25748679	89.8539	B	A	A
S12_25777781	90.206	B	A	A
S12_25812810	90.206	B	A	A
S12_26038046	92.0236	B	A	A
S12_26159693	93.1163	B	A	A
S12_26179494	93.8394	B	A	A
S12_26266194	96.0366	B	A	A
S12_26268008	96.3956	B	A	A
S12_26324448	97.5112	B	A	A
S12_26581433	99.7829	B	A	A
S12_26908850	101.704	B	A	A
S12_26994991	103.256	B	A	A
S12_27248782	106.627	B	A	A
S12_27351428	106.627	B	A	A
