# Supplementary material for: Melon Genome Regions Associated with TGR-1551-Derived Resistance to Cucurbit yellow stunting disorder virus
Source: Int J Mol Sci. 2020 Aug 19;21(17):5970. doi: 10.3390/ijms21175970 (PMC7504372; doi:10.3390/ijms21175970)
Supplement: Supplementary file 1 [file ijms-21-05970-s001.zip › Supplementary_table_S4_2020.xlsx]

## Sheet: Supplementary Table S4
Table S4. Marker sets (CYSDV1 and CYSDV2) used in genotyping of progenies. The SNPs were obtained from two different genotyping experiments, GBS1 and GBS2 (see text for description). The physical position in version v.3.6.1. of the melon genome (CM3.6.1, available at https://www.melonomics.net/) is indicated. The SNP (in brackets) and flanking sequences are included. Next sheet includes the HRM p…
Source	Marker set	Marker name	Genomic position (pb) v3.6.1.	SNP and flanking sequences
GBS1	CYSDV1	cysdv10B	6412266	CCTTTCTTTCCAATCTATATTCACAACATTCACAGAGACAAACATGGCAGCGACACTGGAACCTATGACACTGAAGGAAGGTA[T/C]GTAACTTTTCTTACTTCTTTGCCATTTGAAAGTGTACTGGTATCATATTGAGTAATGTAGGATAAGATGTAACAAACGAGCAGGT
GBS1	CYSDV1	cysdv11	9593263	TCAGGATGAACAAGGTGCAATGCATTAATAGCAGCAGAAAGGCTATTCAATCGCTCCAACACCAATGATGAACTGAACTG[G/A]TTATCTCCCAGAGCTCCTTCCGTTCTCAAACGAGCCGAATAAAGGTAGATATAACTTGCTGCTTTCTGCCAATTATGTCGGTGTA
GBS1	CYSDV1	cysdv141	17265147	GATAGTTTCAACAACAAGAATTATTATAAATTACATAATGAACAATCGTAAGTCCACTAAATCCTAGTAGATGGCAGCCATTAATA[G/A]GCATGATTGTGTCCCTCAAGTTCATCACATATCATGAAAGAGCCTCCTAACGTGATCAACATTTGCAGGCATTAATGTGATTGGGCA
GBS1	CYSDV1	cysdv171	22651076	CGACCATTACGTCTTCGCCGCTGCAGGTGTTCGTGCATCATTTCCGTCGCATCCGACAAGTCGAATGTCCGATTCTTCAA[T/C]CGCCACTCTCGTCCGCGGTTTCGACTGGTTGCGCCGCTGCAGCCGCGTCTCCCCCACTCGTCGGAGTTGGCCTTCTTTT
GBS1	CYSDV1	cysdv18	24296585	GAAAATTTTCAATTAACATGTCATACCTTTTGATTCCTGCTGGTGCAGCATTATGAACTATGTGATGATGCGCTGGATC[A/T]AGTGCATCACTTATTGAGTCGGGCATTATCGATCCAAGAAAACCACCTGACCTTCTGCTGCTTCTGAGGAAAAAGGAA
GBS1	CYSDV1	cysdv19	24365016	TAATGAATGAGCAAAAGCAGCCACTCCGTTCGGAGCAAAAACATAGGATTTTAGTCTTTCAACGTGGCCCCGCATCTTCACAGC[T/C]GACGTACGAAGTGCAGTATACTCTGAAGCCCTACGAGCAGCTGCACAAAGATGAGTTTGAGCTTCCTCTCTCGCTTCATGC
GBS1	CYSDV1	cysdv21	24605826	GTAGGTACCTGAAGCGAGATCGGCGACGCAAACGTCCTGAAGCAAATCGGGATCGGCAGCAGTGACAACAAAGAAGAAGA[T/G]GGCAAGAGAAGCAGTAAACAGAGCAGAGGAATGATGAGGCAGCTTCATGATTGTGAAAAAGGTTTGGTGAAGAAGAG
GBS1	CYSDV1	cysdv22	24613028	GATCGATTTCCTTGCTGCATCTACATTCAGTTTATAAAATGCAGATTCACCTTTGATATAAAAGCAATCCACCAGTCTAATTTG[A/G]AGCTGCCATCGAAGTTGATCACTATAGATAATGAGTTCTTAAGGATAACACATATTTTTCCAAATTAATCTAGCATAAAACTT
GBS2	CYSDV2	cysdv40	24652307	CCCTCCACGCTATTCCGTGAACAAAGGGAAGCAGCAATTACAGATTCAACAGCCTTCTCACTATCTGC[C/A]WATCCTTTCGTTGCACCAACTTCAAGACAATGTTTGAGGCGGTCATCATGGTCRGCTGAATCACCCA
GBS2	CYSDV2	cysdv42	24792185	TACGCTTATTGAAATATCACAACATAGGATCATAAGTTTGTTCATGACTTCAATATGCAATGAATTGATT[T/C]TAATGGCTTGACTACACCTTAGAACAAGTCTCTTTGATGCCACCAATGGACCATTCTCTCTGAAGAT
GBS2	CYSDV2	cysdv43	24864545	CTGGTCCGCGGTGCAAAGAGAGACGAATGTGGGACTGAGATGGTCGGTGAATCTACAGGCGTGACG[A/G]AAAAGACGGACAAGGAGGTGCGACTTGAAAGGATGGCTGCCAACGAACCGGTGGTGAAGAG
GBS2	CYSDV2	cysdv44	24890589	CAGCGACCCCAAAAATACGTGAGTTTTATCCATTATATGTAATATGTATTATGTATTCTACTTCTCTGC[C/G]TTGCATTATCCTTCTCCGTAGAATATCTAGATCTACTTTATTCCTATAAAAAAATTGTTCCTGTGATTTG
GBS2	CYSDV2	cysdv45	24945626	TTTTCTTCCATGTTTCTTCTCGTAATACCATGTGGGTTCTATATCTTGGGCATTGTCTCATGCACTTCCTA[A/G]TTCCATTTGTCAGGCTGGAGCAGTTGGGTTAATATTTCAGGCTGCACTTTTGACAGTTGCTGTTGC
GBS2	CYSDV2	cysdv46	24962187	TGAGGGTCACCTTAAGTAATGTCATAGCTAACCAGGATAGAAGGCAGACAGAAAAAGCTTCAGCAGC[A/T]GATTACTTGAAGCAATATGATGCGGTTAACCGTCTATCAAGAAATTTTCAGACTGAACAGAGTTTT
GBS2	CYSDV2	cysdv48	25026788	GTCACTTGAAAATGCTTCAAATCCACTACCAAACATTCATCAAAGCTTCCAACTAATACTCCAAATGCCA[A/T]CAAATGCCTTTTTCAATTCAATATTTCTATCACCTCCAATTCCATGGAACAAAACAGTTTTAAAAATG
GBS2	CYSDV2	cysdv49	25027045	CATCATCTAAACTCGGAGTTCTCATGATCTACAGATTCATCCGACGGCGATGATTCATAGTGGTATGA[C/T]TCTTCAAAATCTTCCAAGTTGTTGTATATAGGAGCATCGTAAACATGTGAGCCGTCAGAGGAAGCTT
GBS2	CYSDV2	cysdv50	25236105	TTCATCCAAAAATCCAAAGTCATCTAATAATCCGTTTGTTTGTTCAATTTGAGTCAATGGTTC[A/G]GCATTGTATGCTTGGAAAGAACCAGTAACACTTTTTCCTATTTCCATGGGCTGATTGAAAGAATTGTGCT
GBS2	CYSDV2	cysdv51	25314484	AATGAGAAACATACTGTTGATTTTGCTTAAGAAATAGCCGGCAGCTCGGATTTATGTTGCAATTTG[G/A]CGGATCTACGCTTTTGAACTGAAAATATGCTCAATCGATACCTCAAACTTCATAGTTTCCTCGTTGACTT
GBS2	CYSDV2	cysdv53	25326351	TTCTAATTATATCATCCAAAACCCCTTTTTCAATCCCTTCCATTGTCATCATCCTCCTCTAATTCTTCTTCTT[C/T]TAAACAGTTTCCTCCAAGATTCACACCAGAATATCAACTACTCTGCCGTAGAGCTCGCCCTAATGGC
GBS2	CYSDV2	cysdv54	25392541	GGCTCAGCAGCTGCTGGGATATGTCGGTGGTCGAAGAGGCAACGGGTGGTTGGTTTTGGAGCAGGG[G/A]TGGCAGTGCAACGGCGGGTGCGTGGTGGTAGTGATGGTGAAGGTTGAGTGTATTTCTAGGTTGC
GBS2	CYSDV2	cysdv55	25392903	TTGTTCCTTTGCTGCTGCTGGTGCCTCCCGTCCCCACACTCGGTACACCAGATTCATCACCAGTCGCCTT[C/T]TTGAGGCATGACTTGAGCTGAACTGCTGGGAGTGGTGGAAGAGGTGGTTGATGTACCACAGTCG
GBS2	CYSDV2	cysdv56	25415551	GCTGTGGCCAGGTTTATTTATTGGTTCATAGTCATTTAGTGAAGCCCAAAGATGCTCAGGGGATTGATA[T/C]TGAGTGCACGGAAAATGCCAATGTGAAATCTGTGGTGAATGAGCTGCATAGTGATAAAGAATTG
GBS2	CYSDV2	cysdv57	25526168	GCATTTCTAGTAAAGGAACCATGGATTCCGGGATTTCTTTCTCTCAGCCATCTTCCTTCTGGATGTGTTA[T/C]TGTATGGATAGTGAAATCACTTCCTTCTTCATCATAGATTTTGATAAATGCTGGTAAGAACATCGTG
GBS2	CYSDV2	cysdv58	25540372	TTTCTTTGCAGCTGATATTTTGCTGTTCGTTGAGAACAATGATGAATTTATCAGGAATATGCATATTGCT[A/T]TGCATCTCTTTGAATGTGCTACTGGTTTAAACCTAAAACAGGGCTAAATCTACCATCTCCCCGATTA
GBS2	CYSDV2	cysdv59	25619503	TTTTGCTGTTTCTTTTGTTCCATATTGACCAAAGAAGAGCAGCACCCCACTAAAATTGATGATATTTTC[C/T]TCATTTGTTTGTTTGAGTGAGCACATAGCACTTTCAAGGCATTTGATATTGCTTTTGGTTTGCAAAAT
GBS2	CYSDV2	cysdv60	25943991	AAAAGTGTGTCTTCATTCACTGCAAATGATGGAGGATTGAGTGTGAGGTTTTATGTGGCAGCAATAAG[G/A]GAAATAACGTCTATGGATAAGGGAGAACTGTAATTGTGAGATTGCAAAAGAACCCAGCAAAGAT
GBS2	CYSDV2	cysdv61	25956650	AGAACCTGATAAAGCAAGCAGAGCAGCTGATAGGGCAACGCAAAACGCTGCTGATGATCCCAAGCC[G/A]GATCCAAGAGGAAGCTCAGAAGTGATGGCCACCTCAACAGGCACAAATCTGAAACACAAGGGAGC
GBS2	CYSDV2	cysdv62	25975889	CCATCTCGGGCTGGTCGAAGGTCAGAAACATTTTACCTCCATGACCAAGGTTTACGGTATTGAGCCTAC[C/T]ATGGAGCATTATGGTTGCATGATTGACCTTTTGAGTCGAGCAGGCCACTCCGAAGAGGCCGAGGA
GBS2	CYSDV2	cysdv631	25982529	GAAGATGTTGAAAGGTTTAAGAGGCTAACAGGACTGGATGACTTCTTTTTGGATAGAGATGCAGCCA[C/G]ATCACACAATTCGTCAGCTCGTAAAGCTTCACTCAATGTTGAAGCTACAGAGAATAGATCGAATAAAG
GBS2	CYSDV2	cysdv651	26629653	CAGTCATTGAGATCTCTAAACAAATCAGAGGTAATAACGGTGAAAAAACCAACTGCAGCCAAGAGGGC[G/A]TACAAGAACGGCTTGTTTTCGGATACACTCTGGTTAAAGGGATGACCCATGTAGTTTACGGCAAA
GBS2	CYSDV2	cysdv682	26682391	CCCTCTCCAACAGCTCAATGATCTCAACAGCTCTCCTTACCTCTCGGTTTGCTCGTAACGCAGCCACAAC[G/A]TTAATAATCGTTCTTTTTGTCTTGGCATCAATTTAACTTTTACAACCATTTCTTTTAGCAATTCTACTG
GBS2	CYSDV2	cysdv69	26688074	ACAAAATGCAGAATGATTATAAAGTAACTGTAACCAGCAGCCATTTATATAGGCTGACATAAACAACC[T/C]AAGGGAAAAGAGGCTCTCGACAAAAACAAAGAACTAACTAACAGCTTATTAAATAAAGCTGTAAA
GBS1	CYSDV1	cysdv24	26766636	TAATTGCCAAAGCAGTTTTAGCAGCAAGAGACCGAGAAATTTTTCCTTTGAGCTTTGGAGCTGCCTGACCAATTAGGGATGC[A/G]TGGTAGATAAGACCATATTTGGGAGTTGCATGCTTTGTTTTCAAAGCTCTGAACAAAGCTTTCTCAGCTCCAAGAATTTGCACTG
GBS1	CYSDV1	cysdv23	26976581	CCATTCTCCATCGTCGTTTGTGAGTTTTGGGATTAACCGAGCATTCTTCATAGTCAATCTCAACTATGTCATCATTTTTTCTATA[C/A]CTCAACAATGCCATTGATACAAACAGAGAATGCTGCTTTGATTTTGGTGAAAACAAAGGATGATCGAAAGAGAGAAACAGAAA
GBS1	CYSDV1	cysdv25	26993475	GCATATTGAAGCTGATCATGGTGTTGTTATACATAATAACTGAGTGGTTGGACTGGATGAAGCCCATACCACCCATATCAGC[T/A]GCCAGATTGAAGACATGGTCAACTTTCTCAGTCACCTTCAAACAATTATCCATCACTCTGAGATCAACAAGATGAAATTCATGGC
GBS1	CYSDV1	cysdv26	27170637	CTCCAACCCTTCTCTTCTCCTCCAAACCACCATCCAGAAAAACACCCTCCTCCATGTGGCAGCTGCCTTCAATCAGAA[G/A]AGCATTGCCGAAGAGATCACCAACCGTCATCCTCCGATTCTGTACGCGACAAACTCAAAAGAGG
GBS1	CYSDV1	cysdv27	27188971	GTTGCTGATGAGATGGAGGAGAGAAATGATAAGAAAAGGTGACGATTTGGGAATGACCCCTCTCCACTTTGCTGCTTT[A/C]TATGGAAGGATTGAAGTAGTTAAGTTGTTTGTTGAGTATGATAGCAGTGCAATTTACGTGA
GBS1	CYSDV1	cysdv28	27353196	CCCATTATGTTGTTTGCTAAGGGCAGCCCTACAACTTTAGGGTTAACATTTCCAAGTCTACAAATTCAATAGCCTTCTGTTTC[T/G]TAAAACACTGCTGCTACCTAATGAGATTTCCCTCTTTTCATTGTTCAAAAATGGAAAAATAAATGAATTATTACTTTTGAATCC
GBS1	CYSDV1	cysdv29	27772725	GTCTAAGACCAAATGTTGAATGGAATGGCATGATTGTATATATCCCATTTGTAAGTTCCTTTAGAGTTGGTCACAGAAACTAA[C/T]CTCCATAAATTTGAGAATGCTGCTTCTCCCCATCATCCTCATCACACAATAACCAAAAACATCTGGAATTTTCACTAATTTTTTTA
GBS1	CYSDV1	cysdv30B	27806568	GGAGGCAAGTTGAGACTCTTTGCTCGTGTTTGAAAGTTCTCTTTGATGCTGCAAGCATTCTCAGCACCATAAACAACCCAACCGT[A/G]ATTACCTTTTTTCACGAAGTATGGAGGATTCACTTGGAGCTTGCCCGTGCACTCACGAGTGAAGATCCGTTCACTTGCAGCCTCACT
		1 Markers adapted to detection by HRM (see next sheet for protocol details)
		2 cysdv68 failed to distinguish most of the heterozygotes from one of the homozygote classes

## Sheet: HRM markers
Marker	Genomic position (pb) v3.6.1.	Primer sequences		SNP	Tm (°C)	Commercial kit 1
cysdv14	17265146	cydsv14-F	GAACAATCGTAAGTCCACTAAATCC	G/A	54	1
		cydsv14-R	CCTGCAAATGTTGATCACG
cysdv17	22651076	cydsv17-F	AAGTCGAATGTCCGATTCTTC	T/C	57	2
		cydsv17-R	CTCAAAAGAAGGCCAACTCC
cysdv63	25982529	cysdv63-F	TAAGAGGCTAACAGGACTGG	C/G	57	2
		cysdv63-R	CTGTAGCTTCAACATTGAGTG
cysdv65	26629653	cysdv65-F	GAGATCTCTAAACAAATCAGAGG	G/A	55	2
		cysdv65-R	TCATCCCTTTAACCAGAGTG
1 Commercial kit, composition (ml) of the reaction and temperature profiel
1: LightCycler 480 HRM Master (Roche)					Temperature profile
H2O	1.6					95 °C	10 min
MgCl2	0.8				60 cycles	95 °C	10 s
Primer F	0.3					Tm	15 s
Primer R	0.3					72 °C	15 s
Mix	5				Melting	95 °C	1 min
DNA	2 (50 ng/ml)					40 °C	1 min
						60 °C	1 s
2: MasterMix qPCR No-ROX PyroTaq EvaGreen 5x for HRM (CMB)					Temperature profile
H2O	5.4					95 °C	10 min
Primer F	0.3				50 cycles	95 °C	10 s
Primer R	0.3					Tm	15 s
Mix	2					72 °C	15 s
DNA	2 (50 ng/ml)				Melting	95 °C	1 min
						40 °C	1 min
						60 °C	1 s
