# Supplementary material for: Melon Genome Regions Associated with TGR-1551-Derived Resistance to Cucurbit yellow stunting disorder virus
Source: Int J Mol Sci. 2020 Aug 19;21(17):5970. doi: 10.3390/ijms21175970 (PMC7504372; doi:10.3390/ijms21175970)
Supplement: Supplementary file 1 [file ijms-21-05970-s001.zip › Supplementary_table_S5_2020.xlsx]

## Sheet: Supplementary Table S5
Table S5. Gene loci in the region of the candidate interval for the major QTL for resistance to CYSDV derived from TGR-1551, according to the last version of the genome annotation (v.4, available at https://www.melonomics.net/)
Gene locus	Locus start (pb, v3.6.1)	Locus end (pb, v3.6.1)	Strand	Description
MELO3C004284.2	25980674	25984043	+	Increased DNA methylation 2
MELO3C004285.2	25984965	25988828	-	signal peptidase complex subunit 3B
MELO3C004286.2	25994809	25996153	-	E3 ubiquitin-protein ligase ATL6
MELO3C004287.2	26033818	26036127	+	transcription factor bHLH94-like
MELO3C004288.2	26044574	26052361	+	TMV resistance protein N-like
MELO3C004289.2	26065157	26071880	-	TMV resistance protein N-like
MELO3C004291.2	26106290	26108583	+	TMV resistance protein N-like
MELO3C004292.2	26120489	26126516	+	TMV resistance protein N-like isoform X1
MELO3C004294.2	26150345	26154949	+	TMV resistance protein N-like isoform X1
MELO3C000887.2	26185828	26186458	+	Kunitz-type trypsin inhibitor
MELO3C004296.2	26189506	26190684	+	endogenous alpha-amylase/subtilisin inhibitor-like
MELO3C004297.2	26193895	26210413	-	Branched-chain-amino-acid aminotransferase-like protein
MELO3C031550.2	26197200	26197379	+	Unknown protein
MELO3C004298.2	26210218	26210410	+	Unknown protein
MELO3C004299.2	26216801	26220705	+	GDSL esterase/lipase At1g54790-like
MELO3C004300.2	26223696	26229871	+	GDSL esterase/lipase
MELO3C004301.2	26231021	26237770	-	TMV resistance protein N-like isoform X1
MELO3C004303.2	26239395	26244020	-	TMV resistance protein N-like
MELO3C004302.2	26239400	26240028	-	TMV resistance protein N-like isoform X1
MELO3C031552.2	26243386	26244297	-	TMV resistance protein N-like
MELO3C004305.2	26245451	26251493	+	Pre-mRNA-splicing factor SLU7
MELO3C004306.2	26252325	26255675	+	GDSL esterase/lipase At1g54790
MELO3C004307.2	26255104	26257981	-	UPF0603 protein, chloroplastic
MELO3C004308.2	26259013	26262927	+	Photosystem II reaction center PsbP family protein
MELO3C004309.2	26263738	26270641	+	LOW QUALITY PROTEIN: TMV resistance protein N-like
MELO3C031553.2	26273879	26276251	-	Ulp1 protease family, carboxy-terminal domain protein
MELO3C031551.2	26275108	26275419	+	INE RNAaseH
MELO3C004311.2	26280801	26299171	-	TMV resistance protein N-like
MELO3C004313.2	26311869	26315091	-	TMV resistance protein N-like
MELO3C004314.2	26325323	26326536	+	FANTASTIC four-like protein (DUF3049)
MELO3C004315.2	26339876	26344018	+	receptor-like cytosolic serine/threonine-protein kinase RBK2
MELO3C004316.2	26345715	26347916	+	Prefoldin chaperone subunit family protein, putative
MELO3C004317.2	26351673	26353371	+	Vat protein
MELO3C004318.2	26377701	26379528	+	Vat protein
MELO3C004319.2	26410035	26411751	+	Nucleotide binding site-leucine rich repeat protein
MELO3C031332.2	26410133	26411047	+	Disease resistance protein
MELO3C031554.2	26412341	26413394	+	Vat protein
MELO3C031326.2	26414297	26415620	+	Vat protein
MELO3C031555.2	26415970	26418230	+	Unknown protein
MELO3C004320.2	26423627	26425625	+	Disease resistance protein
MELO3C004321.2	26446783	26457878	+	Vat protein
MELO3C031329.2	26466825	26467911	-	Unknown protein
MELO3C004323.2	26485770	26486695	+	Vat protein
MELO3C031325.2	26486568	26487010	+	Nucleotide binding site-leucine rich repeat protein
MELO3C031556.2	26487174	26489292	+	Disease resistance protein
MELO3C031324.2	26498118	26508551	+	Vat protein
MELO3C004329.2	26521943	26570533	+	Terpene cyclase/mutase family member
MELO3C031557.2	26547187	26547561	-	Reverse transcriptase
MELO3C031327.2	26572524	26574018	+	GPI transamidase component Gpi16 subunit
MELO3C031330.2	26582462	26597336	-	Vat protein
MELO3C031328.2	26599536	26599701	+	Unknown protein
MELO3C031331.2	26600570	26600741	-	Terpene cyclase/mutase family member
MELO3C004332.2	26606841	26607023	-	Unknown protein
MELO3C004333.2	26608671	26611538	-	DCD (Development and Cell Death) domain protein
MELO3C004334.2	26615350	26623396	-	RAD-associated E3 ubiquitin-protein ligase HRD1B-like
MELO3C004335.2	26625456	26628372	-	50S ribosomal protein L18
MELO3C004336.2	26629107	26644600	-	Cation-transporting ATPase
